# Supplementary material for: Overview and Evolution of Insect Fibroin Heavy Chain (FibH)
Source: Int J Mol Sci. 2024 Jun 29;25(13):7179. doi: 10.3390/ijms25137179 (PMC11241164; doi:10.3390/ijms25137179)
Supplement: Supplementary file 1 [file ijms-25-07179-s001.zip]

Archive with 2 entries (2 files):
- Revised supplementary table 1.xlsx
- Supplementary materials.pdf
