# Supplementary material for: Overview and Evolution of Insect Fibroin Heavy Chain (FibH)
Source: Int J Mol Sci. 2024 Jun 29;25(13):7179. doi: 10.3390/ijms25137179 (PMC11241164; doi:10.3390/ijms25137179)
Supplement: Supplementary file 1 [file ijms-25-07179-s001.zip › Revised supplementary table 1.xlsx]

## Sheet: Insect FibH
Insect FibH Sequences																	Amino acid composition (%)
Lineage	Organism	Gene	Accession number	Gene sequence (5'-3')	Gene length (bp)	Exon1	exon 1 length	Intron sequence (5'-3')	Intron length (bp)	CDS sequence	CDS Length (bp)	Protein sequence	Protein length (aa)	Molecular weight	Theoretical pI	Grand average of hydropathicity (GRAVY)	A	R	N	D	C	E	Q	G	H	I	L	K	M	F	P	S	T	W	Y	V
Lepidoptera; Glossata; Ditrysia; Bombycoidea; Bombycidae; Bombycinae; Bombyx	Bombyx mori	BmorFibH	OP839062.1	atgagagtcaaaacctttgtgatcttgtgctgcgctctgcaggtgagttaattattttac tattatttcagaaggtggccagacgatatcacgggccacctgataataagtggtcgccaa aacgcacagatatcgtaaattgtgccatttgatttgtcacgcccgggggggctacggaat aaactacatttatttatttaaaaaatgaaccttagattatgtaacttgtgatttatttgc gtcaaaagtaggcaagatgaatctatgtaaatacctgggcagacttgcaatatcctattt caccggtaaatcagcattgcaatatgcaatgcatattcaacaatatgtaaaacaattcgt aaagcatcattagaaaatagacgaaagaaattg…	16823	atgagagtcaaaacctttgtgatcttgtgctgcgctctgcag	42	gtgagttaattattttactattatttcagaaggtggccagacgatatcacgggccacctg ataataagtggtcgccaaaacgcacagatatcgtaaattgtgccatttgatttgtcacgc ccgggggggctacggaataaactacatttatttatttaaaaaatgaaccttagattatgt aacttgtgatttatttgcgtcaaaagtaggcaagatgaatctatgtaaatacctgggcag acttgcaatatcctatttcaccggtaaatcagcattgcaatatgcaatgcatattcaaca atatgtaaaacaattcgtaaagcatcattagaaaatagacgaaagaaattgcataaaatt ataaccgcattattaatttattatgatatctat…	971	atgagagtcaaaacctttgtgatcttgtgctgcgctctgcagtatgtcgcttatacaaatgcaaacatcaatgattttgatgaggactattttgggagtgatgtcactgtccaaagtagtaatacaacagatgaaataattagagatgcatctggggcagttatcgaagaacaaattacaactaaaaaaatgcaacggaaaaataaaaaccatggaatacttggaaaaaatgaaaaaatgatcaagacgttcgttataaccacggattccgacggtaacgagtccattgtagaggaagatgtgctcatgaagacactttccgatggtactgttgctcaaagttatgttgctgctgatgcgggagcatattctcagagcgggccatacgtatcaaacagt…	15852	MRVKTFVILCCALQYVAYTNANINDFDEDYFGSDVTVQSSNTTDEIIRDASGAVIEEQIT TKKMQRKNKNHGILGKNEKMIKTFVITTDSDGNESIVEEDVLMKTLSDGTVAQSYVAADA GAYSQSGPYVSNSGYSTHQGYTSDFSTSAAVGAGAGAGAAAGSGAGAGAGYGAASGAGAG AGAGAGAGYGTGAGAGAGAGYGAGAGAGAGAGYGAGAGAGAGAGYGAGAGAGAGAGYGAG AGAGAGAGYGAGAGAGAGAGYGAASGAGAGAGYGQGVGSGAASGAGAGAGAGSAAGSGAG AGAGTGAGAGYGAGAGAGAGAGYGAASGTGAGYGAGAGAGYGGASGAGAGAGAGAGAGAG AGYGTGAGYGAGAGAGAGAGAGAGYGAGAGAGY…	5283	393.45	4.42	0.218	30.1912	0.28393	0.378573	0.473216	0.0946432	0.567859	0.189286	45.8452	0.0946432	0.246072	0.1325	0.227144	0.0757146	0.548931	0.265001	12.0575	0.889646	0.208215	5.30002	1.93072
Lepidoptera; Glossata; Ditrysia; Bombycoidea; Bombycidae; Bombycinae; Bombyx	Bombyx mandarina	BmanFibH	OP839058.1	atgagagtcaaaacctttgtgatcttgtgctgcgctctgcaggtgagttaattattttac tattatttcagaaggtggccagacgatatcacgggccacctgataataagtggtcgccaa aacgcacagatatcgtaaattgtgccatttgatttgtcacgcccgggggggctacggaat aaactacatttatttatttaaaaaatgaaccttagattatgtaacttgtgatttatttgc gtcaaaagtaggcaagatgaatctatgtaaatacctgggcagacttgcaatatcctattt caccggtaaatcagcattgcaatatgcaatgcatattcaacaatatgtaaaacaattcgt aaagcatcattagaaaatagacgaaagaaattg…	20226	atgagagtcaaaacctttgtgatcttgtgctgcgctctgcag	42	gtgagttaattattttactattatttcagaaggtggccagacgatatcacgggccacctg ataataagtggtcgccaaaacgcacagatatcgtaaattgtgccatttgatttgtcacgc ccgggggggctacggaataaactacatttatttatttaaaaaatgaaccttagattatgt aacttgtgatttatttgcgtcaaaagtaggcaagatgaatctatgtaaatacctgggcag acttgcaatatcctatttcaccggtaaatcagcattgcaatatgcaatgcatattcaaca atatgtaaaacaattcgtaaagcatcattagaaaatagacgaaagaaattgcataaaatt ataaccgcattatcaatttattatgatatctat…	969	atgagagtcaaaacctttgtgatcttgtgctgcgctctgcagtatgtcgcttatacaaatgcaaacatcaatgattttgatgaggactattttgggagtgatgtcactgtccaaagtagtaatacaacagatgaaataattagagatgcatctggggcagttatcgaagaacaaattacaactaaaaaaatgcaacggaaaaataaaaaccatggaatacttggaaaaaatgaaaaaatgatcaagacgttcgttataaccacggattccgacggtaacgagtccattgtagaggaagatgtgctcatgaagacactttccgatggtactgttgctcaaagttatgttgctgctgatgcgggagcatattctcagagcgggccatacgtatcaaacagt…	19257	MRVKTFVILCCALQYVAYTNANINDFDEDYFGSDVTVQSSNTTDEIIRDASGAVIEEQIT TKKMQRKNKNHGILGKNEKMIKTFVITTDSDGNESIVEEDVLMKTLSDGTVAQSYVAADA GAYSQSGPYVSNSGYSTHQGYTSDFSTSAAVGAGAGAGAAAGSGAGAGAGYGAASGAGAG AGAGAGAGYGTGAGAGAGAGYGAGAGAGAGAGAGAGAGAGYGAGAGAGAGAGYGAGAGAG AGAGYGAGAGAGAGAGYGAGAGAGAGAGYGAGAGAGAGAGYGAGAGAGAGAGYGAASGAG AGAGYGQGVGSGAASGAGAGAGAGSAAGSGAGAGAGTGAGAGYGAGAGAGAGAGYGAASG TGAGYGAGAGAGYGGASGAGAGAGAGAGAGAGA…	6418	477.756	4.17	0.222	30.2742	0.218136	0.405111	0.467435	0.0779059	0.638828	0.155812	45.8242	0.0779059	0.218136	0.140231	0.186974	0.0623247	0.592085	0.296042	12.091	0.825802	0.249299	5.26644	1.93207
Lepidoptera; Glossata; Ditrysia; Bombycoidea; Bombycidae; Bombycinae; Trilocha	Trilocha varians	TvarFibH	AP028256.1	ATGAGAGTCAAAACCTTTGTGATCTTGTGCTGCGTTCTGCAGGTGAGTCCTTTTTTCTACTACACTTCATAACAGTATAATATTGTTCATTAaggttttaaattcaattaaaaatattgcttTGCTATCAAGAATCTTCGAAGAACcgattttgaagttttttttttgtgaaaagtaactctgttgaaattttgtttaattttgatcgAGATTTGAAGTCTTAAATGATGAAGTCGGAagtcaatgattttttattagttattactcatttgatgaaatttaatgtctaaaacttgaattccaagatttttttttctacttaatCTAACATGTCTCTTAAAGAGATTTGATCcctaaaagtcactctatcgattgatgcgataaagtacagggtgtgat…	14124	ATGAGAGTCAAAACCTTTGTGATCTTGTGCTGCGTTCTGCAG	42	GTGAGTCCTTTTTTCTACTACACTTCATAACAGTATAATATTGTTCATTAaggttttaaattcaattaaaaatattgcttTGCTATCAAGAATCTTCGAAGAACcgattttgaagttttttttttgtgaaaagtaactctgttgaaattttgtttaattttgatcgAGATTTGAAGTCTTAAATGATGAAGTCGGAagtcaatgattttttattagttattactcatttgatgaaatttaatgtctaaaacttgaattccaagatttttttttctacttaatCTAACATGTCTCTTAAAGAGATTTGATCcctaaaagtcactctatcgattgatgcgataaagtacagggtgtgatttttttgtattgtaacagGTTAGATTAGTTTTACCAAGAAAT…	582	ATGAGAGTCAAAACCTTTGTGATCTTGTGCTGCGTTCTGCAGTATGTCAGTTTCACTCGTGCAGACTTCGATCAAGATATTGCCAATTTGGAGAGTTTTCTCGGAGCTGGGCGTCAAACATCAGACGTTATTAACAGAAGTGAAAATGGATCACTCGTAGAACAAAAAACGACAGAGAGACAGATGAAAAGAAAGTCTAAAAATCATCCCCATCTTGCTAACAATGAAAAATTGGTCAAGACTTTCACGATTGAGATTGACGAATTTGGTAACGAAGTAATTAAAGAGAAGGAAATAATCTTTAAGACACTTTCCGATGGGAGTGTTGTACAAAGACCCGCTGAATCTAGAGCTGCTTCAACATCTTCTGCAAGTAGTAGCGCTTCATCTAGTAGTGCT…	13542	MRVKTFVILCCVLQYVSFTRADFDQDIANLESFLGAGRQTSDVINRSENGSLVEQKTTER QMKRKSKNHPHLANNEKLVKTFTIEIDEFGNEVIKEKEIIFKTLSDGSVVQRPAESRAAS TSSASSSASSSSASTSYASSSASSSSSAGYGAGVGAGYGAGAGAGAGAGSGAGYGAGAGA GAGAGYGAGAGAGSGAGYGTGYGAGAGYGAGAGAGAAAGAAAAAGAAAANAAAAARAAAQ AATAGYGTSGGYGLGSGFGSGSGAGAGSGAGAGSGAGSGYGAGAGAGVGAGSGAGAGSGA GAGSGAGAGYGAGAGSGAGAGSGAGSGYGAGAGSGAGAGSGAGAGYGAGAGSGAGAGYGA GAGSGAGAGSGAGSGSGAGAGYGAGAGSGAGAG…	4513	347.011	4.7	0.123	28.0745	0.819854	0.288057	0.443164	0.110791	1.26302	0.288057	42.6102	0.0443164	0.576113	0.598272	0.310215	0.0443164	0.265899	0.155107	14.9346	1.46244	0	6.04919	1.66187
Lepidoptera; Glossata; Ditrysia; Bombycoidea; Lasiocampidae; Dendrolimus	Dendrolimus pini	DpinFibH	OX457124.1	ATGAGAGTCACAACCTTTGTGATCCTATTCTGTGCTCTGCAGGTGAGTCCATTCATttccatttattataataatcggcaaacaagcCCATATTGTATGTCCACAAATTAAGAAAGTTGCgcttgtgataatatgcaatgTACTACTCTAGGGCTCATCCTAGACACCCAGAACTtagtaaataaaagagaaaattcattttcgaaatttaccatgcgcGGAATACCTGAGCTTCAGCGTTGCAGTAAGTTAGGCTGGCTAAAGTCCGCTCAACCAGAGAGGACGTCGATTACTGCTTCAACTTACCTTAAGAAATTTCTTGAACAATCCGGGGTTCTGTAAAGTGCGTGTATTGCAGTAtcttactttaatttatttttaaccgacttcaaaaaagga…	16986	ATGAGAGTCACAACCTTTGTGATCCTATTCTGTGCTCTGCAG	42	GTGAGTCCATTCATttccatttattataataatcggcaaacaagcCCATATTGTATGTCCACAAATTAAGAAAGTTGCgcttgtgataatatgcaatgTACTACTCTAGGGCTCATCCTAGACACCCAGAACTtagtaaataaaagagaaaattcattttcgaaatttaccatgcgcGGAATACCTGAGCTTCAGCGTTGCAGTAAGTTAGGCTGGCTAAAGTCCGCTCAACCAGAGAGGACGTCGATTACTGCTTCAACTTACCTTAAGAAATTTCTTGAACAATCCGGGGTTCTGTAAAGTGCGTGTATTGCAGTAtcttactttaatttatttttaaccgacttcaaaaaaggagtatcttctttcaattcatcGCGTATATATTCGAACCTTTGC…	2274	ATGAGAGTCACAACCTTTGTGATCCTATTCTGTGCTCTGCAGTACGCTACTGCGGATTATATAGAAGATGATATCAGGGAACTGGAAAGAAACCTTACGGAGACGAGTAGTAGAAGTACCGATATATTCGAAACAGATGCAACTGGACAAGTAATCGAAAAGAAAACGAAAATAACACAATTCCAAGGAAAAGCTGCTAAACGATCAAATAATCTAGCAAGGGGAGACAAAGTTGTGAGAACAATTACCATAGAGGAGGATGAGTTTGGAAACGAAGTAGTAATTGAAAAAGATGAAATAATCCATAAAGTGGAAGGTGCTAGTGGAGATACGGATGGAGGTAGAAGCGGAAGAGGCGGTCGGGGAGGAACAGGTGGATCCGCCGCGGCAGCCGCTGGA…	14712	MRVTTFVILFCALQYATADYIEDDIRELERNLTETSSRSTDIFETDATGQVIEKKTKITQ FQGKAAKRSNNLARGDKVVRTITIEEDEFGNEVVIEKDEIIHKVEGASGDTDGGRSGRGG RGGTGGSAAAAAGAAGSGDDGSGYESYDSDYSGDGSGSAAAAAAAAASGSGGRGGRGSRG GRGGSGGAGAAAAAAAGAAGSGGDGSGYRSYDSDYSGDGSGSAAAAAAAAAASGSGGRGG RGSRGGRGGSGGAGAAAAAAAGAAGSGGDGSDYGSYDSDYSGDGSGSAAAAAAAAAAGGA GGRGGRGGRGGSDGTSSSSSTSAVSSDDGYTTYKEVIIETDRSSSSSAAAAAAAAAGGAG GRGGRGGRGGRGGSGGAGAAAAAAAGAAGSGGE…	4903	412.895	4.91	-0.341	28.8599	6.66939	0.224352	7.19967	0.0815827	1.04018	0.163165	32.1844	0.0203957	0.815827	0.163165	0.407914	0.0203957	0.122374	0.387518	14.8684	1.65205	0.0407914	4.32388	0.75464
Lepidoptera; Glossata; Ditrysia; Bombycoidea; Lasiocampidae; Malacosoma	Malacosoma neustria	MneuFibH	OY856372.1	ATGAGAGTGACAACCTTTGTGATCCTGTTCTGTGCGTTGCAGGTGAGTtcctttatttcatttaaaaaaatatatagctaTTGAATTCAACctattttgtaatatgaattTTGTCTGGTTGCGAACAAAGATAAATTCAATTCCATAGGAattgtaaaagtaaaataacaaGAGCCTATAATGTCCAATGGGCTCACCCATTGAGGGAAAGGACTGTCgtccacgcttatccaaggcggattgtcATTACACACCGctggttttctcacgatgtctTTCACCATCCTTAAATGGCAATCATGTAACATGCACATAAGGTGAGAGCTGCCTTCCCATTTCAAGGGCTTTACCACTAGGGGTCCGTGTATCTGGTACCTGTAAgccacaaaaataaattaa…	16204	ATGAGAGTGACAACCTTTGTGATCCTGTTCTGTGCGTTGCAG	42	GTGAGTtcctttatttcatttaaaaaaatatatagctaTTGAATTCAACctattttgtaatatgaattTTGTCTGGTTGCGAACAAAGATAAATTCAATTCCATAGGAattgtaaaagtaaaataacaaGAGCCTATAATGTCCAATGGGCTCACCCATTGAGGGAAAGGACTGTCgtccacgcttatccaaggcggattgtcATTACACACCGctggttttctcacgatgtctTTCACCATCCTTAAATGGCAATCATGTAACATGCACATAAGGTGAGAGCTGCCTTCCCATTTCAAGGGCTTTACCACTAGGGGTCCGTGTATCTGGTACCTGTAAgccacaaaaataaattaaggtaCGTTTTCAATCCGTCCATTttcatttgttaaaataaag…	724	ATGAGAGTGACAACCTTTGTGATCCTGTTCTGTGCGTTGCAGTACGTTACTGCGGTCACCATCAACGATGACATCAGAAAACTTGAGAGAAATTTGATAGAAACGAGTAGTAAAACTACAGACGTATACGAGACTGATGAACAAGGAAATAAGATCGAAAAGAAAACGAGTATAAAGAAATATCAGGGAAAAGCTGCAAACTCAACTAATATCTCAGGAGGGGATAAGATTGTGCGAGTAATCACCATAACTGTAGATGGAGATGGGAATGAGCAAATTGTTGAAAAAGATGAAATAATTCACCAAGTTGGTGGAGCAAACGCAGTATCGAGCGCATCTTCATCGACTACTTCTGGCTCCTCTAGTAGAAGGAGTGGAGGAAGTCGTAGTGGAAGAAGT…	15480	MRVTTFVILFCALQYVTAVTINDDIRKLERNLIETSSKTTDVYETDEQGNKIEKKTSIKK YQGKAANSTNISGGDKIVRVITITVDGDGNEQIVEKDEIIHQVGGANAVSSASSSTTSGS SSRRSGGSRSGRSGSAGSGAAAAAAAGASGAGDDSSYQSSYDSDDSGSAAAAAAASAAGG AGGRGGRGGRGGRGGSSGAGAAAAAAAGASGAGDDGSYQSSYDSDDSGSGAAAAAASAAG GAGGRGGRGGRGGRGGSSGAGAAAAAAAGASGAGDDGSYQYSYDSDDSGSGAAAAAASAA GGAGSRRGRGGHGGRGGSSGAGAAAAAAAGASGAGDDGSYQYSYDSDESGSGAAAAAASA AGGAGGRGGRGGRGGRGGSSGAGAAAAAAAGAS…	5159	438.043	5.18	-0.407	28.7653	7.01686	0.600892	7.5596	0.0775344	0.69781	1.2987	30.219	0.251987	0.542741	0.290754	0.387672	0.0193836	0.27137	0.232603	16.7862	0.717193	0	3.46966	0.794728
Lepidoptera; Glossata; Ditrysia; Bombycoidea; Saturniidae; Saturniinae; Saturniini; Antheraea	Antheraea pernyi	AperFibH	AF083334.1	atgagagtaatagccttcgtgatcttgtgctgcgctttgcaggtgagttccaacatttat ttaaatattttcataatatgcaaatgttccacacgcttataattttaaataattattttt taatggtgaaaataaagcaatataaatttcaattacttacagtatgcaactgctaaaaat ttacgtcaccacgacgaatacgtagacaatcatgggcaattagtcgaacgattcacaacc cgtaaacattttgaaaggaacgctgcaacgcgcccacatctttctggtaatgaacgatta gtcgagactattgtcctcgaagaggatccgtatggtcatgaagatatctacgaagaagat gttgttatcaagagagtaccaggggctagttct…	8040	atgagagtaatagccttcgtgatcttgtgctgcgctttgcag	42	gtgagttccaacatttatttaaatattttcataatatgcaaatgttccacacgcttataa ttttaaataattattttttaatggtgaaaataaagcaatataaatttcaattacttacag	120	atgagagtaatagccttcgtgatcttgtgctgcgctttgcagtatgcaactgctaaaaatttacgtcaccacgacgaatacgtagacaatcatgggcaattagtcgaacgattcacaacccgtaaacattttgaaaggaacgctgcaacgcgcccacatctttctggtaatgaacgattagtcgagactattgtcctcgaagaggatccgtatggtcatgaagatatctacgaagaagatgttgttatcaagagagtaccaggggctagttctagcgctgctgcagcgtctagtgccagcgccgggtcaggacaaactattatagttgaaagacaggcttcacatggtgcaggcggtgccgcaggagctgcagcgggagccgcagctggctcaagtgcc…	7920	MRVIAFVILCCALQYATAKNLRHHDEYVDNHGQLVERFTTRKHFERNAATRPHLSGNERL VETIVLEEDPYGHEDIYEEDVVIKRVPGASSSAAAASSASAGSGQTIIVERQASHGAGGA AGAAAGAAAGSSARRGGGFYETHNSYSSYGSGSSSAAAGSGAGGVGGGYGSDSAAAAAAA AAAASGAGGSGGYGGYGSDSAAAAAAAAAAAAAGSGAGGSGGYGGYGGYGSDSAAAAAAA AAAAAAGSSAGGAGGGYGWGDGGYGSDSAAAAAAAAAAAAAGSGAGGSGGYGGYGSDSAA AAAAAAAAAAAGSSAGGAGGGYGWGDGGYGSDSAAAAAAAAAAAASSGAGGRGDGGYGSG GSSAAAAAAAAAAAARRAGHDRAAGSAAAAAAA…	2639	216.059	4.53	0.221	43.0845	2.69041	0.189466	4.47139	0.189466	0.644183	0.189466	27.2831	0.947329	0.416825	0.378931	0.113679	0.0378931	0.227359	0.189466	11.2543	0.341038	1.28837	5.26715	0.795756
Lepidoptera; Glossata; Ditrysia; Bombycoidea; Saturniidae; Saturniinae; Saturniini; Antheraea	Antheraea yamamai	AyamFibH	AF325500.1	atgagagtaacagccttcgtgatcttgtgctgcgctttgcaggtgagttccaacatttat ttaaataatttcatggaataatataataataaataaaaaaataaataataataatattgc atacacttataattttaaataattattttttaactgggaaaataaagcaatataaatttc aattacttacagtatgcaactgctaataatttacatcaccacgacgaatatgtagataat catgggcaattagtcgaaagattcacaacccgtaaacattatgaaaggaacgccgcaacg cgtccacatctttctggtaatgaacgattagtcgagactattgtcctcgaagaggatccg tatggtcatgaagatatctacgaagaagatgtt…	8118	atgagagtaacagccttcgtgatcttgtgctgcgctttgcag	42	gtgagttccaacatttatttaaataatttcatggaataatataataataaataaaaaaat aaataataataatattgcatacacttataattttaaataattattttttaactgggaaaa taaagcaatataaatttcaattacttacag	150	atgagagtaacagccttcgtgatcttgtgctgcgctttgcagtatgcaactgctaataatttacatcaccacgacgaatatgtagataatcatgggcaattagtcgaaagattcacaacccgtaaacattatgaaaggaacgccgcaacgcgtccacatctttctggtaatgaacgattagtcgagactattgtcctcgaagaggatccgtatggtcatgaagatatctacgaagaagatgttgttatcaatagagtaccaggggccagttctagcgctgctgcagcgtctagtgccagcgccgggtcaggacaaactattatagttgaaagacaggcttcacatggagcaggaggtgctgcaggcgctgcagcgggagctgcagctggctcaagtgcc…	7968	MRVTAFVILCCALQYATANNLHHHDEYVDNHGQLVERFTTRKHYERNAATRPHLSGNERL VETIVLEEDPYGHEDIYEEDVVINRVPGASSSAAAASSASAGSGQTIIVERQASHGAGGA AGAAAGAAAGSSARGGSGFYETHDSYSSYGSGSSSAAAASSGAGGAGGGYGWGDGGYGSD SAAAAAAAAAAAAGSGAGGRGDGGYGSGSSAAAAAAAAAAAARRAGHDHAAGSSGGGYSW DYSSYGSESAAAAAAAAAAGSGAGGVGGGYGGGDGGYGSGSSAAAAAAAAAAAARRAGHD RAAGSAAAAAAAAAAAAASGAGGSGGGYGWGDGGYGSDSAAAAAAAAAAAAAGSGAGRAG GDYGWGDGGYGSDSAAAAAAAAAAASGAGGSGG…	2655	218.675	4.42	0.178	42.2599	2.74953	0.263653	4.97175	0.225989	0.677966	0.188324	27.4576	1.05461	0.338983	0.376648	0.0376648	0.0376648	0.150659	0.225989	10.9981	0.414313	1.61959	5.12241	0.828625
Lepidoptera; Glossata; Ditrysia; Bombycoidea; Saturniidae; Saturniinae; Saturniini; Antheraea	Antheraea assama	AassFibH	KJ862544.1	atgagagtaatagccttcgtgatcttgtgctgcgttttgcaggtgagtttcgacattcat ttaaatgattccatggcataatagtacacaaatattccatgcatatataatttaaaataa ttatttttgaactaaatgaaaaaatatacaataaaaattttgattttttacagtatgcaa ctgctaaaaatatacgtcatcacgatgaatatgtagatagtaacggacaattatttgaac gattcacaacacgtaaacatttcgaaaggaatgcggaaactcgtccaaatctttctggta atgaacgtttagtcgagaccattgtcctcgaagaggacccgtatggtcatgaaaatatct acgaagaagatgttgttattaagagagtaccag…	8561	atgagagtaatagccttcgtgatcttgtgctgcgttttgcag	42	gtgagtttcgacattcatttaaatgattccatggcataatagtacacaaatattccatgc atatataatttaaaataattatttttgaactaaatgaaaaaatatacaataaaaattttg attttttacag	131	atgagagtaatagccttcgtgatcttgtgctgcgttttgcagtatgcaactgctaaaaatatacgtcatcacgatgaatatgtagatagtaacggacaattatttgaacgattcacaacacgtaaacatttcgaaaggaatgcggaaactcgtccaaatctttctggtaatgaacgtttagtcgagaccattgtcctcgaagaggacccgtatggtcatgaaaatatctacgaagaagatgttgttattaagagagtaccaggggcaagttctagcgctgctgcagcgtccagtgcaagcgccggaggacgaggtggattttacgaatcacacgatagtttcgtggtagacagtagttatggatccagctcatcatcatcagcagcagctgcagccggc…	8430	MRVIAFVILCCVLQYATAKNIRHHDEYVDSNGQLFERFTTRKHFERNAETRPNLSGNERL VETIVLEEDPYGHENIYEEDVVIKRVPGASSSAAAASSASAGGRGGFYESHDSFVVDSSY GSSSSSSAAAAAGSGAGGRGGGYGLGDGGYGSGSSAAAAAAAAAAAAGSGAGGAGDGGYG SGSSGAAAAAAAAAAAARRAGHDRAAGSAAAAAAAAAAAAAGSGAGGHGGGYGWGDDGSG SGSAAAAAAAAAAAAGSGAGGSGGGYGWGDEGYGSGSAAAAAAAAAAAAGSGAGGAGDGG YGSGSSGAAAAAAAAAAAAAARRAGHDRAAGSAAAAAAAAAAAAAGSGSGGYGGGYGWGD GGYGSDSAAAAAAAAAAAAAGSGAGGAGGGYGW…	2809	229.495	4.51	0.186	42.4706	2.63439	0.213599	4.52118	0.177999	0.961196	0.0711997	28.8715	1.1392	0.284799	0.355999	0.142399	0.0355999	0.284799	0.249199	10.2172	0.213599	1.63759	4.91278	0.605198
Lepidoptera; Glossata; Ditrysia; Bombycoidea; Saturniidae; Saturniinae; Saturniini; Antheraea	Samia ricini	SricFibH	AB971865.1	atgagagtaacagccttcgtgatcctgtgctgcgttttgcaggtgagttttacaacatta aattattaaataacataataatcataaatttaaatacctctctttataaatataatttta aaacgaagttgtaatagtaaatataaagtaacacaacatttaattgttcacagtatgtca ctgctagaagcttagatgatgatatacacagtcttgaaaggggttatagagaaacaagca agactggatatgacgaatacgatgtagacaaaagcggacgattatacgaacgattaacaa cacgtaaaaaattcgaaagagattctgcgccatcacgtgttcccggtggtggtacgttag ttgaaaaaatcgtcattgaaagggcaccaactg…	8774	atgagagtaacagccttcgtgatcctgtgctgcgttttgcag	42	gtgagttttacaacattaaattattaaataacataataatcataaatttaaatacctctc tttataaatataattttaaaacgaagttgtaatagtaaatataaagtaacacaacattta attgttcacag	131	atgagagtaacagccttcgtgatcctgtgctgcgttttgcagtatgtcactgctagaagcttagatgatgatatacacagtcttgaaaggggttatagagaaacaagcaagactggatatgacgaatacgatgtagacaaaagcggacgattatacgaacgattaacaacacgtaaaaaattcgaaagagattctgcgccatcacgtgttcccggtggtggtacgttagttgaaaaaatcgtcattgaaagggcaccaactggccatgaaacaatctatgaagaagatgttgtcattaagcaagtaccacaaggaggagctgctagtagtgcagcatctagtgcaagcgcaggttcaggatccggagcaccaactattatagtagagagaggttctgga…	8643	MRVTAFVILCCVLQYVTARSLDDDIHSLERGYRETSKTGYDEYDVDKSGRLYERLTTRKK FERDSAPSRVPGGGTLVEKIVIERAPTGHETIYEEDVVIKQVPQGGAASSAASSASAGSG SGAPTIIVERGSGAGSGRSHGAGSAAGAAAAAAAAAAAAGGAGRGGGGGYGRGHGTAGSA AAAAAAAAAAAASSEGGSAGGYWQGYGSDSSAAAAAAAAAAAGSAGGSYGSDSAEAAAAA AAAAAAAGTAAGGSGGGYGGDGGAAAAAAAAAAAAASGAGSGYGGGYGHGYGSDGGAAAA AAAAAAAAAGGAGRGYGAGSAAAAAAAAAAAAGGSGGGYGGDGGAAAAAAAAAAAAASGA GSGYGGGARGGYGHGYGSDGGAAAAAAAAAAAA…	2880	227.362	4.85	0.336	45.3819	1.66667	0.138889	3.22917	0.173611	0.590278	0.173611	31.7361	1.35417	0.381944	0.347222	0.277778	0.0347222	0.104167	0.243056	6.73611	0.486111	0.555556	5.83333	0.555556
Lepidoptera; Glossata; Ditrysia; Bombycoidea; Sphingidae; Macroglossinae; Macroglossini; Theretra	Theretra japonica	TjapFibH	CM065927.1	ATGAGAGTAACAGCCTTTGTGATCTTGTGCTGCGCTTTGCAGGTGagttttcaacaaaatatttaataaatgctttttacagaaataatataaaaataaattatctgagTTTCCgatcaactgcctcggtggcgtagtggtactacggtatgattgcaaagctgaggtctcgggttcgaatcccgggtcgggcaaagtgatattggatttttctattcattatcagcccggagtcaggaatttgtgcccgatatggcgataggctcgccccctatcacatcatgggacggaatatataaggcgaaacgtgggtgttctagtagcacctctgcctaccccttctgggaaaaaggcgtgtggttatgtatttatgtatgtatgtagtttccGATCAAGTAA…	9907	ATGAGAGTAACAGCCTTTGTGATCTTGTGCTGCGCTTTGCAG	42	GTGagttttcaacaaaatatttaataaatgctttttacagaaataatataaaaataaattatctgagTTTCCgatcaactgcctcggtggcgtagtggtactacggtatgattgcaaagctgaggtctcgggttcgaatcccgggtcgggcaaagtgatattggatttttctattcattatcagcccggagtcaggaatttgtgcccgatatggcgataggctcgccccctatcacatcatgggacggaatatataaggcgaaacgtgggtgttctagtagcacctctgcctaccccttctgggaaaaaggcgtgtggttatgtatttatgtatgtatgtagtttccGATCAAGTAAAAACAAGTGACATTAcagtattgtttaatttgttagaTGCTG…	1054	ATGAGAGTAACAGCCTTTGTGATCTTGTGCTGCGCTTTGCAGTATGTCACTGCAGACTATATTGAGAGGACAATAAACGAACTCGAAAGCCTGTACACAGAGACAGGAATCCAGTCAAGCGATGAATTTGATGTAGAAAACGGAACGTTATTCGAGAAGTCAAAAGTAACTAAAACATTTGAACGAGAAGGACCTAAACCAAATATCGCCGCCGGACAGAAAATAGTCAGAACATTCACAATTGAGAGTGATGATCGCGGTCATGAGACAATAGTTGAAGAAGATGTTGTTATAAAAAAGGTTCCCGGGAGGGAAACAACATCATCTTCAGCAGCTGCTTCCGGAGCTGCTGCAGCCGCGGGAGGATCAGGAGCAGCTTCTTACGCTGCTGCTAGTTCA…	8853	MRVTAFVILCCALQYVTADYIERTINELESLYTETGIQSSDEFDVENGTLFEKSKVTKTF EREGPKPNIAAGQKIVRTFTIESDDRGHETIVEEDVVIKKVPGRETTSSSAAASGAAAAA GGSGAASYAAASSGKRRHNARPAIIVEQKTSSGKGSSAAAAAGAAAGSGRGAGASAGAAA ASGAGGSGGYRPYGPGYDGSYDSDYVYGPGSYVRGSKGSSAAASAAAASSSGSRPEVIVI GGGSSSSAASSAASAAGDSRPRGLESGEVYTYDSGLEIVSGDGYYGPSRGSSAAAAAGAA AGSGHGAGASAGAAAASGAGGSGRYGPHGPGYDGSYDSDYVYGPGSYVRGSKGSSAAASA AASSSGSRPEVIVIGGGSSSSAASSAASAADDS…	2950	273.225	4.69	-0.233	22.4407	4.64407	0.169492	5.89831	0.169492	2.54237	0.169492	20.8814	0.542373	2.47458	1.52542	1.25424	0.0677966	0.169492	4.27119	19.0508	1.11864	0	8.20339	4.40678
Lepidoptera; Glossata; Ditrysia; Bombycoidea; Sphingidae; Sphinginae; Sphingini; Lapara	Lapara coniferarum	LconFibH	OX438919.1	ATGAGAGTAACGGCCTTCGTGATCCTGTGCTGCGCTTTGCaggtaaattatataaaaatatctgttaaatattacgcattaaaaattaaatttaaaattccaaataACTTGTATTTTCGTCGACCAAACCTTCAATAATTGAGCCTAGCAgtgtaaatatttcattaatGGCAAAAATACCAATGATCTTAATTTGAAATGGCCTaaattaaataactatttatgGCTTGTCTAAACTATCATACAGCATGATATactcttattaatatttttttatagtatgcCACTGCGGATGACATcgaaaaaacattttatgacCTAGAAAGGGGTTATAAAGAAACAAGTGTTAGAAAATCCGacgaatttattgtaaaaaatggaACTATGTTTGAGACTTCG…	10923	ATGAGAGTAACGGCCTTCGTGATCCTGTGCTGCGCTTTGCag	42	gtaaattatataaaaatatctgttaaatattacgcattaaaaattaaatttaaaattccaaataACTTGTATTTTCGTCGACCAAACCTTCAATAATTGAGCCTAGCAgtgtaaatatttcattaatGGCAAAAATACCAATGATCTTAATTTGAAATGGCCTaaattaaataactatttatgGCTTGTCTAAACTATCATACAGCATGATATactcttattaatatttttttatag	237	ATGAGAGTAACGGCCTTCGTGATCCTGTGCTGCGCTTTGCagtatgcCACTGCGGATGACATcgaaaaaacattttatgacCTAGAAAGGGGTTATAAAGAAACAAGTGTTAGAAAATCCGacgaatttattgtaaaaaatggaACTATGTTTGAGACTTCGAGAGTTCGCAAGCAGTTTGAGAGGGTCGGTGCTAAGCCAAACATAGATCCGGGAGAGAAAATCGTGAGGACGTTTACAATCGAGACTGATGATACTGGTCACGAAATAATTTACGAAGAAGATGTTATAATAAAGAAAGTTCCAGGAGCAAGAGACAGTGAAACTAAAAGTTCCTCATCATCATCGACAAGGGAATCTGGAGCTTCTGTGGCTGCTGCTGCTACATCTGGATCCTCC…	10686	MRVTAFVILCCALQYATADDIEKTFYDLERGYKETSVRKSDEFIVKNGTMFETSRVRKQF ERVGAKPNIDPGEKIVRTFTIETDDTGHEIIYEEDVIIKKVPGARDSETKSSSSSSTRES GASVAAAATSGSSSPGLRGHHRPGRRGESGAGASAGAFASSGAGDGEAYGPYGSEDNEND RLYDSEGAHDSGSSGPGSRGSATAASTSAVTNEGRVIIIDNERSSASSSAAVSGSAGHRG PEGYGSGLGSEAYGPLSGNDGYGVYGPGNYESGEGASGSAAAAATAATASETSGPVLRGH HRPGRRGESGAGASAGAFASSGAGDGEAYGPYGSEDNGNDRLYDSEGAHDSGSSGPGSRG SATAASTSAVTNEGRVIIIDNERSSASSSAAVS…	3561	340.323	4.73	-0.599	15.6698	5.78489	3.62258	4.46504	0.14041	6.62735	0.14041	21.0053	1.99382	2.21848	2.55546	0.365066	0.056164	0.758214	4.40887	17.5793	4.01573	0	5.13901	3.45409
Lepidoptera; Glossata; Ditrysia; Cossoidea; Cossidae; Zeuzerinae; Zeuzera	Zeuzera pyrina	ZpyrFibH	OU015617.1	ATGAGAGTTACAACCTTTGTGATCTTGTGCTGTGCACTGCAGGTGAGTTCATTTATGTTCCATTTAATGTCATAAACTTATGTCATAATCATCATAAACCCAAAACAATATACTCATAGTAtttaaatacctttttattttaaattttaaaaattcagtacTCTAGATCTACATATATCTACAGTActgaattttgtaaatttcattttaactaCATACGTACACAAACGAGTACTggcaaaatattttagaaacttTTTAACTGGTATGTgtacttatttatgtaaaacatcacaatattatatattacatacttagaagtacgtaaggacggcgacgcttggcgcttcgtcattttaatttatgtattatttcttACAGTACGTAACTGCAGATGCT…	9204	ATGAGAGTTACAACCTTTGTGATCTTGTGCTGTGCACTGCAG	42	GTGAGTTCATTTATGTTCCATTTAATGTCATAAACTTATGTCATAATCATCATAAACCCAAAACAATATACTCATAGTAtttaaatacctttttattttaaattttaaaaattcagtacTCTAGATCTACATATATCTACAGTActgaattttgtaaatttcattttaactaCATACGTACACAAACGAGTACTggcaaaatattttagaaacttTTTAACTGGTATGTgtacttatttatgtaaaacatcacaatattatatattacatacttagaagtacgtaaggacggcgacgcttggcgcttcgtcattttaatttatgtattatttcttACAG	339	ATGAGAGTTACAACCTTTGTGATCTTGTGCTGTGCACTGCAGTACGTAACTGCAGATGCTCCAGAAGATGACCTAAGAAACCTTCTCGCTCGCGACAGAGATTTCAGAGAAACAGATTTAAGCAGCACCGACGAATTTGAAACTGACACAAATGGAACCGTTTTCGAACGATCGACAACCcgtaaaaaatttgaaagagaTGGTGGTGTCGCAGGAAACGTATCAGGAGAAGACAAAGTCGTTAGGACTTTTGTCATAGAAACTGATGCATCTGGACACGAAACTATTTACGAAGAAGACGTAGTCATTAAGAAAGTGCCAGGAGCTGAAACTCCTAAAAAACGTCGCCCAACCGGCCGTCGTCCAGGTCCAGCACCTGCTACCGCAGCAAGCACAGCA…	8865	MRVTTFVILCCALQYVTADAPEDDLRNLLARDRDFRETDLSSTDEFETDTNGTVFERSTT RKKFERDGGVAGNVSGEDKVVRTFVIETDASGHETIYEEDVVIKKVPGAETPKKRRPTGR RPGPAPATAASTATASAGAQKGPLVVVDRPSGATASEASTSATSAGERGGYGAGGYGTGA GASAGAGAGPGGAAAGSSASAAAGGQGGVIISGEGAGGAGASSSSSSASDAGGLGGYGAG GYGAGAGASAGAGAAGGQGPYGPYGRGGLGGPGGLGGPGGYGGPGGATAESSAAAAAVGQ GGVIIIGEGAGGAGASSSSSSASDAGGLGGYGAGGYGAGAGASAGAGAAGGQGPYGPYGR GGLGGPGGLGGPGGYGGPGGATAESSAAAAAVG…	2954	247.227	4.53	0.013	20.0745	2.60664	0.101557	2.065	0.169262	2.60664	2.20041	37.3731	0.0338524	2.80975	3.75762	0.338524	0.0338524	0.609343	4.53622	11.7806	1.65877	0	4.36696	2.87745
Lepidoptera; Glossata; Ditrysia; Drepanoidea; Drepanidae; Thyatirinae; Thyatira	Thyatira batis	TbatFibH	LR990486.1	ATGAGAGTAACAACCTTCGTGATCCTGTGCTGCGCTCTGCAGGTGAGttcttatttcaatatttcatgATAATATCTAGtcaagttttaaaatttacaaatatgtatatgaattaaaaaagGGTACCTAGATATGATTTTTGATAAATCATCAGAAATATGTCTTTCCATAACAGTATCTACTAGATTTGTTGCAATTATTTTGCGGTCATGTTTGATCTATGGAAAACATTTCGGTATATTTCGGCTCAGATCCATGGATCGAATCCTAAGAGACCAAAATACTCAACtcgcaaattttatacattttattactcaagatggaaaataaaatacttcatCAAGCTCCTTTCCATCCAAAATATCAATCTCACGCATTTAACTATTACGTTAAGTTTAA…	13943	ATGAGAGTAACAACCTTCGTGATCCTGTGCTGCGCTCTGCAG	42	GTGAGttcttatttcaatatttcatgATAATATCTAGtcaagttttaaaatttacaaatatgtatatgaattaaaaaagGGTACCTAGATATGATTTTTGATAAATCATCAGAAATATGTCTTTCCATAACAGTATCTACTAGATTTGTTGCAATTATTTTGCGGTCATGTTTGATCTATGGAAAACATTTCGGTATATTTCGGCTCAGATCCATGGATCGAATCCTAAGAGACCAAAATACTCAACtcgcaaattttatacattttattactcaagatggaaaataaaatacttcatCAAGCTCCTTTCCATCCAAAATATCAATCTCACGCATTTAACTATTACGTTAAGTTTAACGTGCATGCAACTATTTTCAACTTGATGATCCttaatttttt…	581	ATGAGAGTAACAACCTTCGTGATCCTGTGCTGCGCTCTGCAGTATGTTACTGCAGACAGATTTGAAGACAGATTCCGTACCTTGGAAAGAGGATACAATGAAATTTCCGAACATTCGACAAATGAAGAGGTGTACGAAAATGGAACTTTAGTCGAAAAACAAACTGTACGCAAGATGTTTACAAATAACAACCAGAATGGTCCCGCTAAACATGCATGGGGTAAGGATACGGTGAAACGTACCTTCGTCATTGAAGAGGATGAATTTGGTAATGAAGTAATGTATGAGGAGGATGTTGTCATACACAAAGTGCCAGGGGCTTCCCGTGAAACTTCTAGTTCTAGTGGCGCTAGTGCTAGCTCCTCAGCTGGATCCAGCGGATATGGATCAGGTAACCAA…	13362	MRVTTFVILCCALQYVTADRFEDRFRTLERGYNEISEHSTNEEVYENGTLVEKQTVRKMF TNNNQNGPAKHAWGKDTVKRTFVIEEDEFGNEVMYEEDVVIHKVPGASRETSSSSGASAS SSAGSSGYGSGNQGSYGSGGRGGVYGPNGATSSAASASAASGSGSAQGPYGPGGAYGPGG AYGPAGSGSSSAASSSGSGGSGRYGPGGSYGPGQQTYGNDGLQAPGNQGGPGNSYGQSII VINEGGTSSGSSSAASASSSSGQGPNGYGPYGPGGAYGPNGEYGPEGAYGTGGAYGPGGL YGPNGAYGPEGAYGPGGSSSAAAAAASAASGASGQGTYGPGGLYGPNGPGGLYGPNGAYG PEGAYGPGSSASAAAAAAAASGQGPYGPGGLNG…	4453	397.149	4.06	-0.419	16.0566	0.943184	3.66045	0.336852	0.112284	3.86256	1.9762	29.1713	0.112284	1.30249	3.25623	0.224568	0.0673703	0.314395	11.7224	16.9099	0.583876	0.0224568	8.24163	1.12284
Lepidoptera; Glossata; Ditrysia; Gelechioidea; Blastobasidae; Blastobasis	Blastobasis adustella	BaduFibH	GCA_907269095.1	ATGAGAGTAACAACCTTTGTGATCCTCTGCTCTGTTCTGCAGGTaagacaattttatttattccttgGTTTCTGAaaaacatcatttatttattactgtaagacctaaatttttttttggagtGTTTAACCGATGTTGTAACATACAATTTTAAACTACTGGTGCTATTTACGTTTTACTGATACCAACATGTAATTTAACTAGAACATCTTTATTAACGTACTCGATCTTATCCTGaacattttcttaaatttttgaatCTACTATGCCACTTGTGTCTCTTAACTATTTTCATTTGTTTCTGTCTTTTGGCCCTGTCttttgttttgcatttgtgttacctgcaacctaatctacctatgaattgtagatgttatgggcgacagttaccatttacca…	22297	ATGAGAGTAACAACCTTTGTGATCCTCTGCTCTGTTCTGCAG	42	GTaagacaattttatttattccttgGTTTCTGAaaaacatcatttatttattactgtaagacctaaatttttttttggagtGTTTAACCGATGTTGTAACATACAATTTTAAACTACTGGTGCTATTTACGTTTTACTGATACCAACATGTAATTTAACTAGAACATCTTTATTAACGTACTCGATCTTATCCTGaacattttcttaaatttttgaatCTACTATGCCACTTGTGTCTCTTAACTATTTTCATTTGTTTCTGTCTTTTGGCCCTGTCttttgttttgcatttgtgttacctgcaacctaatctacctatgaattgtagatgttatgggcgacagttaccatttaccatcaggtgggctgtctgctcgtttgttattgtgtagtataaaa…	931	ATGAGAGTAACAACCTTTGTGATCCTCTGCTCTGTTCTGCAGtatatcgcTGCACGCCCAGACTTTTCTTTTGATTCATCGAGTTTCAGAGAAGACTCTGAAACTGATAGCGATGTATTTACAAAAGACAAAAATGGTACCGACATTGAAGTGATAACAAAACGAAAACAATTCTCGAAAAACATAGGCCACCAAACAGGCATCAAATCAGATGAAAAAGTTGTGAGAACGTTTGTGATAGAAACTGATGCTGATGGTGAAGAACATGTCTATGAAGAAGATGTGGTCATCAAGAAAGTAGGTGGAGGAAGATCATCTAGCTCTTCCGCCGCTTCAAGTTCTGCATCGGCTTCCTCAGGATCCGGTAGAGGACCTGTGGTGACAAGCTTGCCTTCAGGA…	21366	MRVTTFVILCSVLQYIAARPDFSFDSSSFREDSETDSDVFTKDKNGTDIEVITKRKQFSKNIGHQTGIKSDEKVVRTFVIETDADGEEHVYEEDVVIKKVGGGRSSSSSAASSSASASSGSGRGPVVTSLPSGSAPGYGGPSGPYAPNGPNGPTGPYGPNGPYGPYGPNRSYRPSSPGSSSSSSAAASSAPAEIVIIEENNGASAAASAASSGPAPVVAPVAPVAPVAPTTPVVIPAPQRPVGPIGPAGPNAPAPIRPLGPGYLPLGPGPALGPYGPYAPAPNGPQIPNIIPPAPAPGPEIVIIEENSSASAAASAASSGPAPVVAPVAPVAPVAPPTPVVIPAPQRPVGPIGPAGPNAPAPIRPRGPGYLPLGPGPALGPYGPYAPAPNGPQIPNIIP…	7121	607.968	4.34	0.053	29.9817	0.884707	4.56397	0.168516	0.0561719	2.20475	3.67926	24.7858	0.0280859	2.40135	2.73838	0.154473	0.014043	0.126387	5.89805	14.5766	0.603848	0.014043	4.91504	2.20475
Lepidoptera; Glossata; Ditrysia; Gelechioidea; Coleophoridae; Coleophora	Coleophora flavipennella	CflaFibH	OX369253.1	ATGAGAGTAACCTTCGTGATCCTGTGCTGTGCTCTGCAGGTAAGAAACACAACAGCTGTATACTATTTAATTCATACAGTTTCCAACTGATggaaatgattttatttcttcTTGTGTGCTATATTTATTGTTCTTCCAAAAATCCATCATCGAAATATTGatgaaaatattgtattttaaacataaaaatctcTGTTTACATTCAAAtctctgaaccgattttaatgcaatttttttctCGTTGTTCCttctcttaataattttaatttctaaaCTTAATGACTATAGCGTCAGATTGAGTCGTCGAGTGTGCGTTAAagctaaaacatattttttctttgaTTGTAGCATCCTATATAATATAACaatgataaatttattaataactacATCCAAtga…	19833	ATGAGAGTAACCTTCGTGATCCTGTGCTGTGCTCTGCAG	39	GTAAGAAACACAACAGCTGTATACTATTTAATTCATACAGTTTCCAACTGATggaaatgattttatttcttcTTGTGTGCTATATTTATTGTTCTTCCAAAAATCCATCATCGAAATATTGatgaaaatattgtattttaaacataaaaatctcTGTTTACATTCAAAtctctgaaccgattttaatgcaatttttttctCGTTGTTCCttctcttaataattttaatttctaaaCTTAATGACTATAGCGTCAGATTGAGTCGTCGAGTGTGCGTTAAagctaaaacatattttttctttgaTTGTAGCATCCTATATAATATAACaatgataaatttattaataactacATCCAAtgattatacaggttgtaaaaaaaaattgtgttggaCATGTTA…	1917	ATGAGAGTAACCTTCGTGATCCTGTGCTGTGCTCTGCAGTATGTCGCTGCAGATCAACTCTACGATGACAATATTAGTCAATTATTTTCGCAAAATGCTGGCTATACGGAAATCGATGAAGGCAAATCAGACACATATAATGTAGACAATGGAACAGTTTATGAAAAAGTTACAACGCACAAGAAATATGAAAGAGATGGTATAGTGCCAGCAAACGCATCCGGCGAAGACAAGGTTGTACGGACATTTGTCATTGAGACAGATGCTAGCGGTCACGAAACAATCTACGAGGAGGATGTTGTAATCAAGAAAGTAGGATCACAGTCATCTGGATCTTCTACCTCTTCCGCTGCTGCTGCTTCCTCTGCCGCTGGAAATAGTGGACCAGGAGTTGTCGTT…	17916	MRVTFVILCCALQYVAADQLYDDNISQLFSQNAGYTEIDEGKSDTYNVDNGTVYEKVTTH KKYERDGIVPANASGEDKVVRTFVIETDASGHETIYEEDVVIKKVGSQSSGSSTSSAAAA SSAAGNSGPGVVVIEDRGTSSAAAASSASAAGAAGGYGGWGQQSSGSSSAASAAASSASG NNGPQVVIVREDDSSSAAAASSASAAGGGANGGLGGYGGYGSGSAAAAAGAGGRGGRGGY RQGSSASSAAAASSASGNNGVVIIDEGGDSSAAAASSASAAGAGGRGGNGGYGSGASVAA AAAAAGAAGSGGRGGYGGYGQGSAAAAAAAAAGGLGGNGGYGQGSSASSAAAASSAAAAS SGAGNNGVVVIEERRSSSGAAASSASAAGAAGG…	5971	506.026	5.87	-0.032	29.3083	3.31603	3.71797	1.84224	0.100486	1.725	2.54564	26.076	0.0502428	1.725	1.20583	0.133981	0.0502428	0.0837381	0.569419	20.0469	0.385195	0.870876	3.03132	3.21554
Lepidoptera; Glossata; Ditrysia; Gelechioidea; Coleophoridae; Coleophora	Coleophora deauratella	CdeaFibH	OY282388.1	ATGAGAGTAACAACCTTTGTGATCCTGTGCTGCGCTCTGCAGGTAAGAAATACTTTAGTGCTATAAACTATGGGCATAAAGAAATACGCTAAACAGTTGAACTCCATTATTTTCTTGTACTTAAAGCCAGTATTCAGATAAAAATCAGTTgtacaaaatcaatcaaatCTGTTCGGCTCTCTTTTCAAAATATCCTATTAGTTGAatattttcatcatatttttatcaaaagttaaattgaacaatcaaatttttttaagaagatATTATAAttaccagtgatcggaataggtagactgtatttacctaaacttcgtcaGAGAACAGAGAGatctttcggagacttccttacaatattttttctgggaCAATTGACCCGGGTTTCGTGAGATCACTTAA…	23836	ATGAGAGTAACAACCTTTGTGATCCTGTGCTGCGCTCTGCAG	42	GTAAGAAATACTTTAGTGCTATAAACTATGGGCATAAAGAAATACGCTAAACAGTTGAACTCCATTATTTTCTTGTACTTAAAGCCAGTATTCAGATAAAAATCAGTTgtacaaaatcaatcaaatCTGTTCGGCTCTCTTTTCAAAATATCCTATTAGTTGAatattttcatcatatttttatcaaaagttaaattgaacaatcaaatttttttaagaagatATTATAAttaccagtgatcggaataggtagactgtatttacctaaacttcgtcaGAGAACAGAGAGatctttcggagacttccttacaatattttttctgggaCAATTGACCCGGGTTTCGTGAGATCACTTAAGTAAATtaagaattaatgttatttggaATAGGTGGACTATAT…	1714	ATGAGAGTAACAACCTTTGTGATCCTGTGCTGCGCTCTGCAGTATGTTGCTGCAGATGCAAACAACTACAACTATATAAGTGATTTTATATATGAGGAAGGTGGTAACTTCAAACAAACCGACGACACCAAAACAGAAAAATACGATGTCAAAAATGGAACCGTTTACATAGAATCGACTGAACGTAAGAAGTTTGAAAGAAACGGTAAAGTACCTGGAAATATATCCGGAGAAGACAAGGTTGTAAGGACCTTTGTTATTGAAACGGATGCTCAAGGTCATGAAACTATTATGGAGGAGGATGTAGTCATCAAGAAAGTAGGACAAGGCTCTGATGCTAGCTCAGCCTCAGCCGCctctgctgctgctgctggcTCCGCTGGGAAAGGCTCTGGACGA…	22122	MRVTTFVILCCALQYVAADANNYNYISDFIYEEGGNFKQTDDTKTEKYDVKNGTVYIEST ERKKFERNGKVPGNISGEDKVVRTFVIETDAQGHETIMEEDVVIKKVGQGSDASSASAAS AAAAGSAGKGSGRVNVVNINNGNSGSAASAAGAAGGYGANGLNGGRGGADSAAAAAAAAA AAAAAGAGGNRGNWGQWGPNNGLGSAGAAASAAAAAAAGLGPYGQYGQGGQSGAGSSAAA AAAAAAAAAGSGSGYGKNGQGQVVIIEERDSSSGSAAAGAAASSASSASSGGVGGNKGHD SGASSASAASAAAASSGSSGKGSGGVNLVNIVNGNGGSGAGAASAASSAASGAGAGAAGG YGANGLYGGRGGAGSAAAAAAAAAAAAGANGLN…	7373	614.976	8.89	0.105	34.1923	1.50549	5.96772	1.38343	0.067815	1.11217	2.64479	25.4035	0.447579	1.43768	2.41421	1.28849	0.027126	0.108504	0.556083	15.2584	0.244134	0.868032	2.22433	2.84823
Lepidoptera; Glossata; Ditrysia; Gelechioidea; Depressariidae; Depressariidae incertae sedis; Carcina	Carcina quercana	CqueFibH	OU342427.1	ATGAGAGCCACCGCCTTCGTGATCTTGTGCTGTGCTCTGCAGGTGAGACTAACTCATTCAGTTACACAACTAGGTAGTTTGTATTAGAATACAAAATAGCTTcatgatataaaaaaaatattctatatactcgtatctcccAACACCTTACGGCGTCACCTATTATTTCTAGAAAACAATATATTGGCATTACTAACACTTTGCCACAAATATAGAAATCCGTATTTATCTTTCTAGCTTGTTAAATCATcaactctctctctctaacTCTCAGAGATTTTGCTGCAAATGAAAATCTCATTAGAATCTCTTCAttgatactacgagtatatacgagtaCTGTACAAATTTCGCagtgttattttatttgtatattattactactaactaactaactaa…	13833	ATGAGAGCCACCGCCTTCGTGATCTTGTGCTGTGCTCTGCAG	42	GTGAGACTAACTCATTCAGTTACACAACTAGGTAGTTTGTATTAGAATACAAAATAGCTTcatgatataaaaaaaatattctatatactcgtatctcccAACACCTTACGGCGTCACCTATTATTTCTAGAAAACAATATATTGGCATTACTAACACTTTGCCACAAATATAGAAATCCGTATTTATCTTTCTAGCTTGTTAAATCATcaactctctctctctaacTCTCAGAGATTTTGCTGCAAATGAAAATCTCATTAGAATCTCTTCAttgatactacgagtatatacgagtaCTGTACAAATTTCGCagtgttattttatttgtatattattactactaactaactaactaaatatTGTTTCTATTCCACTGATACCAAAAACgatgaaataaa…	780	ATGAGAGCCACCGCCTTCGTGATCTTGTGCTGTGCTCTGCAGTATGTTGCTGCAGATGCTAACGATGATAGAGCCATCAACAATATCATAGCTCTGGAAAATGGGATGAGAGAAATAGAAGAAGACACAACTGACGATTTCGAAGTAGACAACAACGGAACTCTATACGAACGACAAACCACACGCAAGAAGTTTGAAAGAGACGGCGACTTTCCATCTTTCGGTGGTGCTAATGTTTCTGGCGAAGACAAGATCATAAGAACCTTCGTCGTAGAAACTGATGCATTCGGCCACGAAACTATTTACGAGGAAGATGTAGTCATCAAAAAGGTTCCAGGCAACGCTGGCTCTTCCAGCTCTGCTGCTTCTTCAGCTGCAAGCTCAGCGCCTGCTGCACCT…	13053	MRATAFVILCCALQYVAADANDDRAINNIIALENGMREIEEDTTDDFEVDNNGTLYERQT TRKKFERDGDFPSFGGANVSGEDKIIRTFVVETDAFGHETIYEEDVVIKKVPGNAGSSSS AASSAASSAPAAPVQRGPAPSSSSASATAASGAPTIIIEEYGQSSSSAAAASTAGGQGQY APQGPGSASSASAAAAGQGQYGPEQYGPGQYGPGSSSSASAAAGGQGQYGPEQYGQGQYG PGQYGPGSASSASAAAGGQGQYGPGQYGPGSSSSASAAAAGQGQYGQQGPGSSSSASAAA AGQGQYGPEQYGPGQYGPGSSSSASAAAGGQGQYGPGQYGPGSDSSASAAAAGQGQYGPG QYGPGSASSASAAAGGQGQYGPGQYGPGSSSSA…	4350	391.859	3.58	-0.514	21.0575	0.321839	0.827586	0.781609	0.114943	2.68966	11.2414	24.7586	0.0229885	1.63218	0.16092	0.16092	0.045977	0.321839	7.56322	18.9655	0.735632	0.0229885	7.33333	1.24138
Lepidoptera; Glossata; Ditrysia; Gelechioidea; Depressariidae; Depressariinae; Agonopterix	Agonopterix alstromeriana	AalsFibH	OZ004662.1	ATGAGAGGAACAACCCTTGTGATCCTTTTCTGCTGCGCAGTGCAGGTAAGTCAATACTGTCTTaacatttttatataaatttattaaaataaccaAAGAGCATGTTGTCTGCAATATCcttctgtatacaacgtgttaatgaattaacgcaaaactagaaagtagtttgtttagaatcgagagcagaattgaattatcatgttttcaacataggtaattttattcaaaatattaaagaatttgttcgtaatatttaaaatttactgacttcgatctaaacccaccgctcgggcactctcaccctacttactaacaagacaagattcttaaaatcgattcatgagcatgttagcgctttcattcattgctgaaatgatgacaaatcacttttgcctcaaa…	13520	ATGAGAGGAACAACCCTTGTGATCCTTTTCTGCTGCGCAGTGCAG	45	GTAAGTCAATACTGTCTTaacatttttatataaatttattaaaataaccaAAGAGCATGTTGTCTGCAATATCcttctgtatacaacgtgttaatgaattaacgcaaaactagaaagtagtttgtttagaatcgagagcagaattgaattatcatgttttcaacataggtaattttattcaaaatattaaagaatttgttcgtaatatttaaaatttactgacttcgatctaaacccaccgctcgggcactctcaccctacttactaacaagacaagattcttaaaatcgattcatgagcatgttagcgctttcattcattgctgaaatgatgacaaatcacttttgcctcaaaactttaaatgcgaataactttaaatttttaacatcaaaataatga…	956	ATGAGAGGAACAACCCTTGTGATCCTTTTCTGCTGCGCAGTGCAGTCATACGCTTACGATGCTAACAGTATCGAAGCTATATTGCTGGGAAGAAATATGAGAGGAGCTACTGAAACAGACTTAGAAGGAACTGACACCTACGAAATGCAAAATGGAACCAAAGTCGAAAAAGTAACAACTCGAAAGAAATTCGAACTAGACAATGTACCAGACGGAAAAGTACATCATCAAGAAAAGGTTATAAGAACCTTCGTCATCGAAACCGATGAAGACGGACACGAAACAATCTACGAGGAAGATGTCGTCATTAAGAAGGTTCCAGAAAGTCAAAGCAGTTCATCTGCATCCTCTGGAGCATCTTCCGCTGCTGCTGCTTCTAGTTCACAAGGACAATATGGA…	12564	MRGTTLVILFCCAVQSYAYDANSIEAILLGRNMRGATETDLEGTDTYEMQNGTKVEKVTT RKKFELDNVPDGKVHHQEKVIRTFVIETDEDGHETIYEEDVVIKKVPESQSSSSASSGAS SAAAASSSQGQYGPQGPRGQQGPGSSASAAASSYSGQQGQYGPQGQRGPQGPRGPAGPQG SGRPSGPGSSASAAATASSVPNGPYGPGPQGPGPQGPQRPYGPGSSASAAASASSVPNGP YGPGPQGPGPQGPQRPYGPGSSASAAASASSGPDGQYGPGPYGPGPQGPGPQGPGPQGPG SSASAAASTSSGPNGPYGPYGPGPQGPGPQAASAAASASSEQYGPYGSGPQGPGSSASAA ASTSSGPNGPYGPYGPGPQGPGSSASAAASTSS…	4187	376.645	4.49	-0.808	13.2553	0.812037	2.69883	0.62097	0.119417	1.40912	7.18892	24.8866	0.0716503	0.597086	0.62097	0.310485	0.0716503	0.191068	21.2324	17.4349	2.17339	0.0238834	5.61261	0.668737
Lepidoptera; Glossata; Ditrysia; Gelechioidea; Depressariidae; Depressariinae; Agonopterix	Agonopterix heracliana	AherFibH	OY856308.1	ATGAGAGGAACAACCCTTGTGATCCTTCTCTGCTGCGCAGtgcaggtaagtcaattttgaactatttttccataaaatattacttttattatccTTATATCTACTCGTATTATGCGCCAAAGATATATTAATAACTTATATAGatagtaatttaaataaaaaataccgaattttattcaaaattgaagtgtttctttaaatgtactatttttttattaaaataatatttttagtttgttaGGTTTGATAACTTTTTTGGCTAATTCGTTGATaaactctcagttgcagaaacgctcattaaacttaatcctccattaaatctcttgttagcttttactacgtcaacaagacagaaagtgacagcaaaagatttaatggaggattaaattttatgaacgt…	18775	ATGAGAGGAACAACCCTTGTGATCCTTCTCTGCTGCGCAGtgcag	45	gtaagtcaattttgaactatttttccataaaatattacttttattatccTTATATCTACTCGTATTATGCGCCAAAGATATATTAATAACTTATATAGatagtaatttaaataaaaaataccgaattttattcaaaattgaagtgtttctttaaatgtactatttttttattaaaataatatttttagtttgttaGGTTTGATAACTTTTTTGGCTAATTCGTTGATaaactctcagttgcagaaacgctcattaaacttaatcctccattaaatctcttgttagcttttactacgtcaacaagacagaaagtgacagcaaaagatttaatggaggattaaattttatgaacgtttctgcaactgactgtaAGTTTTTTAATCTTAGTGTAAATAGTAA…	1963	ATGAGAGGAACAACCCTTGTGATCCTTCTCTGCTGCGCAGtgcagTCATACTATGCGTACGAAGACAGATTGGAACAGCTCATAGTTGGACAAGCGTCTGAAACAGACTTAGGAACAACTGACATCTACGAAACTAAAAATGGATCCACATACGAAACACAAACACACCGAAAGACATTCAAAAAGAAGGGACAAAAACCAACCGGAATACATAATCAAGAAAAGGTTGTAAGAACCTTCGTCATCGAAACCGATGAAGACGGAGTCGAAACAATCTACGAGGAAGATGTCGTAATTAAGAAGGTTCCAGAAAGTTCTAGCAGCTCTGCTAGTTCATCTGCATCCTCTTCAGCATCTTCCGCTGCTGCTGCTTCTAGCTCACAAGGACTAtacggacca…	16812	MRGTTLVILLCCAVQSYYAYEDRLEQLIVGQASETDLGTTDIYETKNGSTYETQTHRKTF KKKGQKPTGIHNQEKVVRTFVIETDEDGVETIYEEDVVIKKVPESSSSSASSSASSSASS AAAASSSQGLYGPQGPGGPGSSASAAASASASSGPNGPYGPYGPQGPGSQGPQGPQGPAG PQGPGGPGSSASAAASASASSGPNGPYGPYGPGSQGPQGPAGPQGPGGPGSSASAAATAS ASSGPNGPYGPYGPGSQGPQGPQGPAGPQGPGGPNGPYGPYGPQGPGPQGPQGPVGPQGP GGPQGPGGPGGPGSSASAAASASASSGPNGPYGPQGPGSQGPQGPGGPGSSASAAASASA SSGPNGPYGPQGPGSQGPQGPTGPQGPGGPQGP…	5603	493.956	4.49	-0.854	11.9031	0.36868	2.1243	0.122893	0.0877809	1.07093	9.62079	29.5822	0.0351124	0.351124	0.772472	0.245787	0.0175562	0.210674	22.4192	12.5351	1.86096	0.0175562	4.51194	0.509129
Lepidoptera; Glossata; Ditrysia; Gelechioidea; Oecophoridae; Oecophorinae; Hofmannophila	Hofmannophila pseudospretella	HpseFibH	OX376312.1	ATGAGAGTCACCGCCTTCGTGATCTTGTGCTGCGCACTGCAGGTAAGCTGAACTTCCAATTTTAACTTTTATCACTTTTTAATTCAAtgtacaattatatttttaaacttggaATTTATGTACTTCAAACTCGTaagaaaatgttataaaatttaAGACTTATAtaaaacggaccttatgtaaaaagggatattataaaataaatgactacttttggcttggtcctaaattcagttccagctctgcatatcgtgtacatataatatatgattgtattcataattattgtaagatacatttatttcaaaagacgtgctgctgaaagtttgtTAGCTgtatggtacttacttacaataaaaacattttgattttgaagggACTCACATACTGACaataaat…	23513	ATGAGAGTCACCGCCTTCGTGATCTTGTGCTGCGCACTGCAG	42	GTAAGCTGAACTTCCAATTTTAACTTTTATCACTTTTTAATTCAAtgtacaattatatttttaaacttggaATTTATGTACTTCAAACTCGTaagaaaatgttataaaatttaAGACTTATAtaaaacggaccttatgtaaaaagggatattataaaataaatgactacttttggcttggtcctaaattcagttccagctctgcatatcgtgtacatataatatatgattgtattcataattattgtaagatacatttatttcaaaagacgtgctgctgaaagtttgtTAGCTgtatggtacttacttacaataaaaacattttgattttgaagggACTCACATACTGACaataaatttgaaagaaaatatcTCGATGGGGTTGAACTTGAATAGTCCT…	1460	ATGAGAGTCACCGCCTTCGTGATCTTGTGCTGCGCACTGCAGTATGTCGCTGCAGACAGCTTTGAAGACACGATTAATAAATTAGAGAGTCAATTCCGAGAGACGGATTTATCGGAATCCGACGATTTTGAGGTTGACCAAAATGGAACCGTTTACGAACGATCGACTACACGCAAGAAGTTTGAAAGAAATGGCCAAGTACCTGGCAACGTTTCGGGCGAAGACAAGGTCGTGAGGACATTCGTCATAGAAACGGATGCTTTAGGTCACGAAACGATTTATGAGGAAGATGTTGTCATCAAGAAAGTACCTGGCGGACATGGTAGCCATGACCGACGCCCAGGTTCTGCACAAAGACCAGCTTCTGCCCCACGCGCTCCAGGACCAATCGTCGTCATT…	22053	MRVTAFVILCCALQYVAADSFEDTINKLESQFRETDLSESDDFEVDQNGTVYERSTTRKK FERNGQVPGNVSGEDKVVRTFVIETDALGHETIYEEDVVIKKVPGGHGSHDRRPGSAQRP ASAPRAPGPIVVIEEGGSSAAAASAASAGPTGHRRGPGQDVHAAAGATAGAGAGSGPGAG AAGSGASGAGSGSAAGEGGAYGPYGPYGSRSAAAAAAAAAAAAGQGGYGGYGQGSGAGAG GGGQGPYGQYGPGSASAAAAAAAAAGEGYGTYGPRGQAGPASGSGPVVIIEEGGSSASAA SAASSGQTGNGSGSSGGDNGYGSGNGQGSGAGAGAGAGAGASGARSGSGSGAAAGAGAGA GGSGAGAGAGSGAGAGAAGSGASGAGSGSASGE…	7350	610.831	4.64	-0.23	23.9963	1.69968	1.59261	0.829764	0.0669165	2.28854	3.02463	32.0396	0.0802998	1.33833	0.334582	0.267666	0.0133833	0.0936831	7.86938	14.7618	1.63276	0.0133833	4.75107	1.67291
Lepidoptera; Glossata; Ditrysia; Gelechioidea; Oecophoridae; Oecophorinae; Tachystola	Tachystola acroxantha	TacrFibH	OY735871.1	ATGAGAGTCACCGCCTTCGTGATCTTGTGCTGTGCACTGCAGGTGAGAAAACACTTTACTACCTATATCTTCTTCTAAATATCTACCGGCATTacttatttttaacattttattttcaactcgtgtacggtggaacacagagaaaggtgtacaggagagtttttaaaattgagattttctcaaaaactacttgacctattgcaaaaattctttcactgtttgatagataaaagtgaaaactatgcaactgtaaaagaattattaaattcggtccagtagtttttgagaatatctcaacctttttaggccccctgtatacttatctctgtcttcgactgtacattctaGGATTATGACTtgaaccagagacctcgccattctgttTCACGCTCTTTTTTC…	27713	ATGAGAGTCACCGCCTTCGTGATCTTGTGCTGTGCACTGCAG	42	GTGAGAAAACACTTTACTACCTATATCTTCTTCTAAATATCTACCGGCATTacttatttttaacattttattttcaactcgtgtacggtggaacacagagaaaggtgtacaggagagtttttaaaattgagattttctcaaaaactacttgacctattgcaaaaattctttcactgtttgatagataaaagtgaaaactatgcaactgtaaaagaattattaaattcggtccagtagtttttgagaatatctcaacctttttaggccccctgtatacttatctctgtcttcgactgtacattctaGGATTATGACTtgaaccagagacctcgccattctgttTCACGCTCTTTTTTCAATATAGCGCAAAAATCATCCAACTAATCGTAAAAAATCGAG…	1391	ATGAGAGTCACCGCCTTCGTGATCTTGTGCTGTGCACTGCAGTATATTGCTGCAGATAGCATCGAGAATACAATCAAGAGTATAGAGAAGGGCTACCGTGAAACGGACGAAACAGAAACTGACGATTACGAGGTTGACTCAAATGGAACCGTTTACGAACGATCGACTACACGCAAGAAGTTTGAAAGAAATGTAGATGTACATGGTAACATTTCTGGCGAAGACAAGGTTGTTAGAACTATCGTCATAGAAACGGATGCCGATGGTCACGAAACTATTTATGAGGAGGATGTGGTAATTAAGAAAGTTCCAGGAGGATCTGGAGGATCTAGAAGTTCATCTTCTACGTCAGCTGGGACAGGACGATATTCTGCCCCTGTAGCACCACACCACTCAGCA…	26322	MRVTAFVILCCALQYIAADSIENTIKSIEKGYRETDETETDDYEVDSNGTVYERSTTRKK FERNVDVHGNISGEDKVVRTIVIETDADGHETIYEEDVVIKKVPGGSGGSRSSSSTSAGT GRYSAPVAPHHSASVGSASSVSAPGPIIVIEEGGSAASAVSATSSGSAGSGGAGSASSAA AAAADGGYGTGYGAGAAAAAAAAAGEGAGGAGYGAGSAASAAGAAGQGGYAGGAYGSGSA ASAAAAAGDGGYGAGYGGYGAGSGASAAAAAAGDGAYGGYGGYGAGAAGAAAAAAAAAAE GGYGLGGYGSGSAASAAAAAGEGAYGPYGPYGPYGPYGAGSAGSAASSAAASSSSEGPVI IIEEGGSAASAASAASSGSAGSGGAGSASSAAA…	8773	716.229	3.2	0.246	38.6641	0.182378	0.444546	1.37923	0.056993	3.10042	0.604126	29.0095	0.0455944	1.39063	0.467343	0.102587	0.0113986	0.056993	1.81238	13.211	0.296364	0.0113986	8.33238	0.8207
Lepidoptera; Glossata; Ditrysia; Geometroidea; Geometridae; Ennominae; Ennomos	Ennomos fuscantarius	EfusFibH	HG992024.1	ATGAGGGTGACAACGTTCGTGATCCTTCTCTGTGCTCTGCAGGTaagttataaatatgtataacactTTTAATGACTctcttgactggcctgatagctcagttggtagtagccctgccttctgaactgcaggttgtgggttcgattcccacccaagacaaacatttgtgtgatgaacatcgatgttggttctgtgtctgggtgttatattgtattctatgtatgtatttgcaatcAGAAAGTatagcagatcataaagtctcaattgcccagaaatttcactagctaaagtgcccttcaaaccgtcggcagaataaccggcaatgcggcggtacctacctagacgaacttggcagtaaatcctaccacctagtaaatgcaTGATGGTGAGCAGGTACCT…	14111	ATGAGGGTGACAACGTTCGTGATCCTTCTCTGTGCTCTGCAG	42	GTaagttataaatatgtataacactTTTAATGACTctcttgactggcctgatagctcagttggtagtagccctgccttctgaactgcaggttgtgggttcgattcccacccaagacaaacatttgtgtgatgaacatcgatgttggttctgtgtctgggtgttatattgtattctatgtatgtatttgcaatcAGAAAGTatagcagatcataaagtctcaattgcccagaaatttcactagctaaagtgcccttcaaaccgtcggcagaataaccggcaatgcggcggtacctacctagacgaacttggcagtaaatcctaccacctagtaaatgcaTGATGGTGAGCAGGTACCTTCGCGTATAGACAGACACCTGCAAAACTGGGGCGCTGCGGAT…	4172	ATGAGGGTGACAACGTTCGTGATCCTTCTCTGTGCTCTGCAGTATGTAACTGCAGATATATACAATGATATCTTTAATGGAAATAACATTTCACTGGATTCCGACAAAGTTTCTGAAAAATTTGTGACTGGAATAGATGGCAAATCATATGTTGAACGTGATGAAATTAAACGTTGGCATGGTAAAAGCAAAGGAAAATCAGCTCACCACGGtgaaaaaatagttaaaatatttacagtgGAGATTGATGAATTTGGCAATGAAAGTATAGTAGAAAAAGAAATGGTGATAGAAGCGCTAACTGGAGGGCAAGGATCATCTAGCGCATCGAATTCATCAAGCGCGTCGAGTGCAGCTAGCTCGGCATCATCTACTTCTGCTGGAGGACTCCAAAGGCCA…	9939	MRVTTFVILLCALQYVTADIYNDIFNGNNISLDSDKVSEKFVTGIDGKSYVERDEIKRWH GKSKGKSAHHGEKIVKIFTVEIDEFGNESIVEKEMVIEALTGGQGSSSASNSSSASSAAS SASSTSAGGLQRPGYGGIGGQRGQSGSRSTTTSSSTTSSNQGQQGQGAILIFEGGNGSGS STSSTTSSTSISGGSNRLGGTGGFGGDGSYGPNGLRGTGGYGGYGAGSAASSAASSAAGA GTGVGFGGLNGRGVDGSYGPGGYGSGPGSSSSSSSSASSSSTSSGSAGGPEIIVIGRGGE SGSASSSSSSASSASSASGSGGVAPYGSGGLYGDNGFGGTGAGLGGYGAGGAGSAASSSA SAGAGGLGLGYGGLGGLGGYGSGASSGASSGAG…	3312	285	4.11	-0.126	11.715	1.11715	2.26449	2.29469	0.120773	1.20773	0.422705	33.3937	0.0905797	2.02295	4.40821	0.392512	0.0603865	1.63043	2.53623	25.2415	2.86836	0.0301932	5.58575	2.59662
Lepidoptera; Glossata; Ditrysia; Geometroidea; Geometridae; Sterrhinae; Idaea	Idaea aversata	IaveFibH	OU026084.1	ATGAGAGTGCCAACGTTCGTGATCTTAGCCTGCGTGGTACAGGTAAGTgtctaaaaaaaattcaaatacttacaaaattcttaaaagaaaaatgcgtcttcaaaaattgcaactgagacgagactctaACTCGAAATAAGATTATTCTGTAATTTTCCAAGATGATCGTATAATTCATTTACTCGAACAAAAcactttaaacattaaacaaaaaatataaattttaaaatacttatttcttaatattttaaaatccaGAATtaaaactatcactacatagtataaaaacaaagtcgctttctctgccccaatgttcctatatccctatgtatgcttaaatctttaaaactacgcaacagattttgatgcggtttcttttaatagatagagtgattcaag…	12836	ATGAGAGTGCCAACGTTCGTGATCTTAGCCTGCGTGGTACAG	42	GTAAGTgtctaaaaaaaattcaaatacttacaaaattcttaaaagaaaaatgcgtcttcaaaaattgcaactgagacgagactctaACTCGAAATAAGATTATTCTGTAATTTTCCAAGATGATCGTATAATTCATTTACTCGAACAAAAcactttaaacattaaacaaaaaatataaattttaaaatacttatttcttaatattttaaaatccaGAATtaaaactatcactacatagtataaaaacaaagtcgctttctctgccccaatgttcctatatccctatgtatgcttaaatctttaaaactacgcaacagattttgatgcggtttcttttaatagatagagtgattcaagaggaaggtttatatgtataatacatgcataatatagccgtgc…	5024	ATGAGAGTGCCAACGTTCGTGATCTTAGCCTGCGTGGTACAGTACGCTTCTGCGAACTTCCTCGATGATTGGGACGCTTTTGACGATAAAATAACAAGCGacttaaaagaaacaaaagaatataaAACCAATGAAATTGACGTCGAAAAAGATGGGATTTACGAGAGGACTGTACTGACGAAAAAGTTTGAAGGGAAAGGAGATCTTCATGGCGCTCACATCCGTAAGGGAGAGAAACTTATCAAAACCTTCACTATTGTCATGGATGAGTATGGTAACGAGACGATAGTCGAAGAAGATGTAATTATGAAGAAACTTCCTGACCAATCACCTATAAACTTGCCAACACCCGGTAGTTCCAGTGCAGCTGCTGCTAGTTCTTCTTCAAGTGGATATATT…	7812	MRVPTFVILACVVQYASANFLDDWDAFDDKITSDLKETKEYKTNEIDVEKDGIYERTVLTKKFEGKGDLHGAHIRKGEKLIKTFTIVMDEYGNETIVEEDVIMKKLPDQSPINLPTPGSSSAAAASSSSSGYIPSPRTTTTTTSAATSTSQGRPGSNIGPGEIYRPRRGKTTTTTTAAATSTVSDGYGDYNGPGTRPGDRYGSGGRDGSGGQPGRNKGRDGVRYGPQSGSTSAVASSTTPDSYLDNDLVGYTPGNAAAAAAAAATNGDVATASAASGDGAGASAAAGPSGTGPYEGAGGPYKPYGGYVPDLYYGQGGKGGPATAAAAAAAAAATSPSGTGPYEGSGGPYKPYGGHVPDSFLRQGDRFGPGRPEGGSTGATASSTTPDSYLDNDLVGYTP…	2603	247.064	4.5	-0.401	19.708	2.53554	2.11295	6.0315	0.153669	2.30503	1.69036	20.7837	0.653093	0.69151	3.84172	2.49712	0.115252	1.61352	9.3738	8.10603	7.56819	0.0384172	7.33769	2.84287
Lepidoptera; Glossata; Ditrysia; Noctuoidea; Erebidae; Arctiinae; Miltochrista	Miltochrista miniata	MminFibH	OW121748.1	ATGAGAGGAATAACCCTCGTGATCCTGTGCTGCACTCTGCAGGTGAGTACctgtacaatatttatttatttttttatagtccaatcctacccgatctggcaataatgtaaacatgtcatgttttgacaatcgttgtctaagacagatgagtaaaaaaatatagtatgacaaatcattaaaTTTACTaccctgagtaggtattttaaatgaaaataaactgtcataaagaagttacatGGTGTCGAAataattgtaagaacactgtatgactcctggatactggaatataatcagggtaaatattcaattgcaagtaactatggatatttaggatcaaatgtgtttgtttatatttttggcGCAAAGCTGTTGAAGAACAGTATACCTACCAACAGTTTA…	12540	ATGAGAGGAATAACCCTCGTGATCCTGTGCTGCACTCTGCAG	42	GTGAGTACctgtacaatatttatttatttttttatagtccaatcctacccgatctggcaataatgtaaacatgtcatgttttgacaatcgttgtctaagacagatgagtaaaaaaatatagtatgacaaatcattaaaTTTACTaccctgagtaggtattttaaatgaaaataaactgtcataaagaagttacatGGTGTCGAAataattgtaagaacactgtatgactcctggatactggaatataatcagggtaaatattcaattgcaagtaactatggatatttaggatcaaatgtgtttgtttatatttttggcGCAAAGCTGTTGAAGAACAGTATACCTACCAACAGTTTATACAGTGAAACATTTGTATAATAAAACAGCTACAAAAAGCTT…	3357	ATGAGAGGAATAACCCTCGTGATCCTGTGCTGCACTCTGCAGTATGCCGCCGCAAACGGATATAATGACTTTTTTGACTTTGCCGAGTTACAAGATTTATTATCTAACAGTCAAGCATCTGCTGTAACAGACAGTGATAATATTGGCTACGAAAATGGCAAAAAGGTTGAAAGACGCATTCACGAAATGAAAGTAAATGTTACTGGAAGAAAACATCACAAGCCTGGTACAAGGAAAACAATTACTATCGTCCAAAATGCAGATGGGACTGAGTCTATTATTGAGGAAGAATCTATCATTCTTGATGATAAATCCTCATCGTCGACTTCGTCAGCTAGTGCTAGTTCTGACTCAGTTCAAAGGAATGGTGGCGGTAGAGGCTATGGACAAGGTCCTAGA…	9183	MRGITLVILCCTLQYAAANGYNDFFDFAELQDLLSNSQASAVTDSDNIGYENGKKVERRI HEMKVNVTGRKHHKPGTRKTITIVQNADGTESIIEEESIILDDKSSSSTSSASASSDSVQ RNGGGRGYGQGPRGSESSSSTSSAAAGAASGGRGQEEYGPSGYGPGRYAPGGYGPGRSRK PESSSTSTTTTSTSGSRGRRGEVIIFEDDNGSDSTSTSTSVSTSTQSGSDYESDNVYSRR NGREGTGGSSAAAAAAAAAAGGRGGQGRLGGRGGYEDDDGSSAEAAAAAAAAAAGRRGGR GGYGDGSSSSAAAAAAAAAAAGRRGGRGGYGADDGTSAAAAAATAASGADSDGNGSDLGD GQDGRGGQGGRGGRGGRGGYGDDDGSSAAAAAA…	3060	269.62	5.04	-0.466	29.3791	8.82353	1.11111	8.72549	0.163399	1.86275	1.11111	27.6797	0.196078	0.915033	1.24183	0.392157	0.0653595	0.261438	0.555556	11.4052	1.9281	0	3.26797	0.915033
Lepidoptera; Glossata; Ditrysia; Noctuoidea; Erebidae; Arctiinae; Pelosia	Pelosia muscerda	PmusFibH	OY829099.1	ATGAGGGGCATAACCTTCGTGATCTTGTGCTGCGCTTTGCAGGTGAGTAATTTTCATGGATTTGATAAACTTTCCATAAAATTAAAGTTTGTATCATTTTAATGTATGATTTCCAACAAACTTTTCGTTATACCTAAATAATCATTTCGCAATTTCTTCGTAATATTTGTACTTTCTGCATCACGAATTGTCATGAGTTCTATTAggaaattattttagtttagcACGAACAGACTACAAGTTCCAGAATTTAGGCGTGTTTGTTTATAAAAGCACTCATGCTCCGTGATAAAACAATGATGAAACAAAAATACCAAAGgtaatttatattaggtatattctaCAAAGCGTTAGCGttgtcttcctacagtccggatcctttaagcggggcgtgaaaaa…	12746	ATGAGGGGCATAACCTTCGTGATCTTGTGCTGCGCTTTGCAG	42	GTGAGTAATTTTCATGGATTTGATAAACTTTCCATAAAATTAAAGTTTGTATCATTTTAATGTATGATTTCCAACAAACTTTTCGTTATACCTAAATAATCATTTCGCAATTTCTTCGTAATATTTGTACTTTCTGCATCACGAATTGTCATGAGTTCTATTAggaaattattttagtttagcACGAACAGACTACAAGTTCCAGAATTTAGGCGTGTTTGTTTATAAAAGCACTCATGCTCCGTGATAAAACAATGATGAAACAAAAATACCAAAGgtaatttatattaggtatattctaCAAAGCGTTAGCGttgtcttcctacagtccggatcctttaagcggggcgtgaaaaagcatctgatgaggccgtcaagctgagcgccaccaatgtagca…	1193	ATGAGGGGCATAACCTTCGTGATCTTGTGCTGCGCTTTGCAGTATGTCACCGCTAACATCGATAATTTATGGGACATGACCAATTTTCAAACCCTATTTGGCAACTATCGATCAGCCGAGAAGAATACTGAAACAATTCAAACTGATTCATCAGGACACAAGTTTGATGTTATTACTCATTCAATGAGGGTTAACAGCAATAACTCCCATCCGCATAAACATGGCGCTATGAAAACTATCACCATAATCGAAAATGATGATGGAACGGAATCGATCTTTGAGGAGGAAAAATTCCTGATACCCGAAGCCGATGCAGCAGCCGCAGGAAGATCGGGTGGAAACAATCAAGGAAGATATGGGAGCACTGGAGGTGATGGAGGCTATAGTAGTAATGGCAGT…	11553	MRGITFVILCCALQYVTANIDNLWDMTNFQTLFGNYRSAEKNTETIQTDSSGHKFDVITH SMRVNSNNSHPHKHGAMKTITIIENDDGTESIFEEEKFLIPEADAAAAGRSGGNNQGRYG STGGDGGYSSNGSAAAAAAAAAAAAGTRGVGEYGQGYEGYGDEGSNIRDGSSAAAAAAAA AAGSSGRNKQDTYGGGYGNTAAAGAGAGAGGYGQGYGGERRYISDGSSAAAAAAAAAASA AGAGGYGKGYGGEGRYISDGSSAVAAAAAAASAAGAGGYGKGYGGEGRYISDGSSAAAAA AAAASAGGYGQGYGGYGDKGETAAAAAAAAGQGYGGKGRSSSDGSSAAAAAAAAAGAGGY GQGYGGYGDKGETAAAAAAAAAAAAAAGAAGYG…	3850	336.818	4.71	-0.152	34.1039	3.2987	1.4026	2.41558	0.12987	4.44156	2.77922	28.1558	0.181818	0.935065	0.493506	1.37662	0.155844	0.701299	0.545455	7.22078	3.03896	0.0779221	7.55844	0.987013
Lepidoptera; Glossata; Ditrysia; Noctuoidea; Erebidae; Herminiinae; Herminia	Herminia tarsipennalis	HtarFibH	OX243830.2	ATGAGAGGTTTAGCCTTCGTGATCTTGTGCTGCGTTTCGCAGGTGAGTAATTCATTATATTTAACTGTCTCTATTCGTTATATGTACAGACAACGTACTTTTAAAATttcgaatttatttatttcttggaGGAGTGCGAAAAGTTTTACGACTTATAGTtgcaattttaattgaaaataaatcttcCGAGCAATATACGAGATGGTGTCGTGGGAGACATAAACTCAATACAATTAATTAACAGAAAGTGCACCCAGATTCAAAAACTTATTTTCGTAATATCTCATAATATATagcaacaagacaactgataaacatacttctatatttctaaaaacatacatgttattgattttacacccagacacagaataaaccattatgctcatcacacaaaaa…	12139	ATGAGAGGTTTAGCCTTCGTGATCTTGTGCTGCGTTTCGCAG	42	GTGAGTAATTCATTATATTTAACTGTCTCTATTCGTTATATGTACAGACAACGTACTTTTAAAATttcgaatttatttatttcttggaGGAGTGCGAAAAGTTTTACGACTTATAGTtgcaattttaattgaaaataaatcttcCGAGCAATATACGAGATGGTGTCGTGGGAGACATAAACTCAATACAATTAATTAACAGAAAGTGCACCCAGATTCAAAAACTTATTTTCGTAATATCTCATAATATATagcaacaagacaactgataaacatacttctatatttctaaaaacatacatgttattgattttacacccagacacagaataaaccattatgctcatcacacaaaaatttatcctgggtgggtatcgaacccacgaccgctggcttagc…	880	ATGAGAGGTTTAGCCTTCGTGATCTTGTGCTGCGTTTCGCAGTATGCTGCAACCAGGACTGTTATGGATGACTTCATGGAGTTAGAACAAGCCATGGCTACACAAGGGAATGTTCAGACGAGTGACATAGTGTCTACTAATTCTGCTGGTCAAAAAATTGAAGAAGTTATTCATACGTTTCGGCTCGATCATTTGTTGGGTAATATTGCTCCTAAACAcggtcaaaacaaaaaaatcgagGTAGTTTTTCTCGCCAACGGTACTGCAATCATGACTGAAAAAGACACAACTGTGCTTTCCGAGGCTGAGGCAGGATCATCATCTTTTTCAAGTGAAGATTTTAGCAATGGACCGAGTTCTACTAGCTCATCGGCAGCCACAGCATCTGCGTCAGCATCG…	11259	MRGLAFVILCCVSQYAATRTVMDDFMELEQAMATQGNVQTSDIVSTNSAGQKIEEVIHTF RLDHLLGNIAPKHGQNKKIEVVFLANGTAIMTEKDTTVLSEAEAGSSSFSSEDFSNGPSS TSSSAATASASASGVNRGTSGQAPYITPAVPYGSGSFSPGSSGPGLSRPRSSSSSYGPGP AYGPGSSSYSTTSTSATTSSSSGRQEDYVIVIGNNGGTARPGQTTVGSASAAGSGAADFG GYEGYSQEGKGAGLVAGSERRSQGGYGQSGSDGVAAAAASAAAAAAGGSGTGGYGQGGYG QGGYGQGGYGQGGSNAAAAAAAAAAAAGGSGTKGYGQRGYGQGGYGQGEYGQGGSNGAAA AAAAATGGSGTGGYGQGGYGQGGYSQGGYGQGG…	3752	323.95	4.28	-0.201	28.5981	1.22601	1.30597	1.19936	0.133262	3.01173	6.39659	30.8635	0.0799574	0.826226	0.826226	0.666311	0.133262	0.399787	1.94563	10.1013	3.33156	0	7.59595	1.35928
Lepidoptera; Glossata; Ditrysia; Noctuoidea; Noctuidae; Amphipyrinae; Spodoptera	Spodoptera exigua	SexiFibH	CM039373.1	ATGAGAGGAACAACCTTCGTGATCCTTTGCTGCGCCTTGCaggtaagataaaaatatttctattattccTTCATCGTCTTCGATtactgtttcaatatttttctctGCCTTTAATGACTGTACCACTCCAAAATGTGTGTTTCAGCATTATGAGACTGACTTGACTGTCTTTGTGTAACTCGTTATAAAACGATCGTTAAATGTAATTCTAAATTTGGATGGATTTCTTTAATATATCTCATACATTTTTTGGCTGGTGTCTGTTTATATGTCAGATTTATATTTAgacatgtttgttttttttatcgtcTTTTTTGTCCACATACAACTTACATCCTAAAATACATTCCAGAAACTATTGTCTTCTTAAGTTTGTCATTCGGGTTTCAAGcgatcgaa…	9363	ATGAGAGGAACAACCTTCGTGATCCTTTGCTGCGCCTTGCag	42	gtaagataaaaatatttctattattccTTCATCGTCTTCGATtactgtttcaatatttttctctGCCTTTAATGACTGTACCACTCCAAAATGTGTGTTTCAGCATTATGAGACTGACTTGACTGTCTTTGTGTAACTCGTTATAAAACGATCGTTAAATGTAATTCTAAATTTGGATGGATTTCTTTAATATATCTCATACATTTTTTGGCTGGTGTCTGTTTATATGTCAGATTTATATTTAgacatgtttgttttttttatcgtcTTTTTTGTCCACATACAACTTACATCCTAAAATACATTCCAGAAACTATTGTCTTCTTAAGTTTGTCATTCGGGTTTCAAGcgatcgaaaaaaaaatttctcATTCTCAAATCCGTACATATTTTCGCTTT…	498	ATGAGAGGAACAACCTTCGTGATCCTTTGCTGCGCCTTGCagTTCGCAATTGCCGATGAGTGGGACTACTTCAATGGGATCGACTTTTCCGGAATTGAACATATCCCTGGGGCTCACCAGACTATCATAAACGAAACTGACAAGATAATCAGAGATGAGAGCGGaaactacgaggaagtcaaaaCAGTGCGATCGAAGATAGAATTAGCAAATATCCCTCCAGGATTACAACACCATGGAAAAGgaaaacataaaactataaCATATGTTATAGACGTTGATGAATTTGGAAACGAAACAATTTACGAAGAAGAATCTATAATTACCAAGGTGCCTAATCCTTACGAAGCAGCATCCTCAGCAGCATCTGCAgcaacagcagcagcaacaGCAAGAGCA…	8865	MRGTTFVILCCALQFAIADEWDYFNGIDFSGIEHIPGAHQTIINETDKIIRDESGNYEEV KTVRSKIELANIPPGLQHHGKGKHKTITYVIDVDEFGNETIYEEESIITKVPNPYEAASS AASAATAAATARATAGVRAGSQAVDARGKGVGRYGSGASGPSAGVSAGQSVSSSASGPYG RGTRVQQLGPYGSQGRDAFNDYGSDDLASASAAAAAEAEAAAAAAEAAAEAEANALAVSA AAAAEAEAEAEAASAAASAAAAAAAGGRAGSQGVDARGRGVGGYGSGASGPSAGQYGASG RNGRNGGYGSGASASADAASSVSRREYDIVISTDDQSSSAASASAAASGGQPGLAGRNGR RSQSGAGAGASAAAGGAGINGEYGLDSVGAEAA…	2954	268.517	4.58	-0.193	29.6209	4.9763	2.91131	3.99458	0.169262	4.29926	3.4868	20.5823	0.203114	1.55721	2.94516	0.372376	0.0338524	0.609343	2.1327	13.2024	1.3541	0.0338524	4.63778	2.87745
Lepidoptera; Glossata; Ditrysia; Noctuoidea; Noctuidae; Hadeninae; Mythimna	Mythimna separata	MsepFibH	CM061167.1	ATGAGAGTAACAGCCTTCGTGATCCTTTGCTGCGCTTTGCAGGTAAGCACACCATTCTTTCTTATCCTAACTGTAATATTATCTTACTTTGTGTCTCTTTAAATCTTCCCTGGCCGGTTttttcgtccgattataatttagctaTTTTCAAAGTGAGTAAgctcttattaaactagtgcgtctcaccattactactgcatcactgcttaccatcaggtctgatcgcagtcaaacactagtttataccaataaaaaaatataattcaactTTTAAAATCTATAAATGCATCAGTCCGATAAGAAtttaatacttatttttgtAGTCATTAAAAAACcgtcaaaattataaatgttcTGCTACATACATAACAAAGTAATTAAAAGATTTATATCAGTTTA…	11555	ATGAGAGTAACAGCCTTCGTGATCCTTTGCTGCGCTTTGCAG	42	GTAAGCACACCATTCTTTCTTATCCTAACTGTAATATTATCTTACTTTGTGTCTCTTTAAATCTTCCCTGGCCGGTTttttcgtccgattataatttagctaTTTTCAAAGTGAGTAAgctcttattaaactagtgcgtctcaccattactactgcatcactgcttaccatcaggtctgatcgcagtcaaacactagtttataccaataaaaaaatataattcaactTTTAAAATCTATAAATGCATCAGTCCGATAAGAAtttaatacttatttttgtAGTCATTAAAAAACcgtcaaaattataaatgttcTGCTACATACATAACAAAGTAATTAAAAGATTTATATCAGTTTATAAACTagcaaaattaagaaaaaaagacATTGtctttactaa…	2816	ATGAGAGTAACAGCCTTCGTGATCCTTTGCTGCGCTTTGCAGTATGCAACCGCACACTACAATGGGGATCATATAGACTTTCAAAACCCAGAAGAGTTAGAACACACTGAAGGTGCTCACCAAACATATTTTAACGTATCAAATTCAATAATAGAATTAGGTAACGGAAGACGCGAAAAAcacgaattaataaaaaaaaaatttgaatttgacgTACGTCCTTCATTCCTTCCACCAAAAACTAAACACCACGAAAGGAAGAAGATAAAATATGTGATTGAGCTTGATGAAGATGGTCATGAAACTGTGTATCAAGAAGAAGACATTATAACAGAGTTCGATGATAAGGAGGTACAAAGTGCATCGTCTTCGTCTGCCAGCgcttcatcttcatcatct…	8739	MRVTAFVILCCALQYATAHYNGDHIDFQNPEELEHTEGAHQTYFNVSNSIIELGNGRREK HELIKKKFEFDVRPSFLPPKTKHHERKKIKYVIELDEDGHETVYQEEDIITEFDDKEVQS ASSSSASASSSSSASSSSSASSSSSASSSSSAGAISGAHRGQAGHTASGSSSAASTAASA GGTKRAGHTGYNGQYERHESYANAEAEAVAAAGGSTGARSRPGPGARTAAASEAAASGYG GAGSNGYGAGAATSGNRGGRTGYSGSGSDAAGESTEAEYTDYESDGSSASAAAAAGVSTG ARSGSGPGAREAASGYGGTGSNGYGAGAAAAAAAAAAGGSTEARPRSGPGARTAAASAAA ARASGNTNRPESTSSYASTSSSTTTNTRREHPT…	2912	275.428	5.04	-0.434	26.3049	5.63187	2.50687	3.60577	0.171703	6.11264	0.343407	16.4835	1.13324	1.71703	1.82005	1.47665	0.0343407	0.480769	2.57555	15.3159	6.66209	0	5.97527	1.64835
Lepidoptera; Glossata; Ditrysia; Noctuoidea; Noctuidae; Plusiinae; Autographa	Autographa pulchrina	ApulFibH	FR997763.1	ATGAGGGTAGCAACCTTCGTGATCTTGTGCTGCGCTTTGCAGGTAAGTTCTCATCTAGTACGATCAACAATAACATTACTTTGTGTGTAAATAAGTTCATTACTAACAAATGTGTGAAATTTTGTATGTTTAAATTAACATttgcaatataatttttaattcagtACGTCGTGGAGGCATCGGTTGATCTGGCAACTATAGAAAAGCAAGGTCGGACGGAACTACTTAATTCTACTGATCAAATATCATATGCTGAAGATGGTACTAAAATAGAAACACAAAAAATACGCAAATCTATCGAGTTGAACAACAGTGATTTACTTGGACTCTTCCATGGAAAACGTAAAAAGAATGAGAACCATACCTTTACATTGACCTTCTCATTAGATGAAGATGGTG…	17789	ATGAGGGTAGCAACCTTCGTGATCTTGTGCTGCGCTTTGCAG	42	GTAAGTTCTCATCTAGTACGATCAACAATAACATTACTTTGTGTGTAAATAAGTTCATTACTAACAAATGTGTGAAATTTTGTATGTTTAAATTAACATttgcaatataatttttaattcag	122	ATGAGGGTAGCAACCTTCGTGATCTTGTGCTGCGCTTTGCAGtACGTCGTGGAGGCATCGGTTGATCTGGCAACTATAGAAAAGCAAGGTCGGACGGAACTACTTAATTCTACTGATCAAATATCATATGCTGAAGATGGTACTAAAATAGAAACACAAAAAATACGCAAATCTATCGAGTTGAACAACAGTGATTTACTTGGACTCTTCCATGGAAAACGTAAAAAGAATGAGAACCATACCTTTACATTGACCTTCTCATTAGATGAAGATGGTGTAGAACACATCATTGAAGAAGAAACAATTATAACTAAACTTCCGAGTTCATCTTCATCTGAAGCATCATCATCAGCTTCAGCTGTCGCTGGCGCAGGCGGATCGTTCGGGCGCAGACCAGGA…	17667	MRVATFVILCCALQYVVEASVDLATIEKQGRTELLNSTDQISYAEDGTKIETQKIRKSIE LNNSDLLGLFHGKRKKNENHTFTLTFSLDEDGVEHIIEEETIITKLPSSSSSEASSSASA VAGAGGSFGRRPGLATGGASAGATAAAGAASIAHGPYGRAPGAPVGGSNAIASASAAGGI SRLEKPVRPGHSRHAHKSSVVQSTRRTPGKTLLIQEDASEVSTSISTSTSSEVISDYPER TFNTYRGENGFGAAAASSAAAAGASDASESRGIESRRGSGAGAGAAAAASAAAAGASGAG GIGQGRGSGAGAGAAAASAAAAGASSAGSGYGSGYYNAGGYDSSAAAASAAAAAEASGAG GRGANYQQYVSDSDSSASAAAAAAARASGAGFG…	5888	509.403	5.3	0.019	36.6168	3.20992	1.90217	3.10802	0.0849185	1.6644	1.83424	21.5183	0.968071	0.900136	0.526495	0.390625	0.0169837	0.968071	0.390625	17.0856	0.866168	0	6.18207	1.7663
Lepidoptera; Glossata; Ditrysia; Noctuoidea; Noctuidae; Xyleninae; Hoplodrina	Hoplodrina ambigua	HambFibH	OX458965.1	ATGAGAGGAACAACCTTCGTGATCCTTTGCTGCGCTTTGCAGGtaagaaatactttatttttattactatctgGATATCATTGTAACGGTTGgggatggcccagtggttagggAGCTCGCCTCTCTTCcaagaggttgtgggttcacaaACGGGcaagtctttataatattgtgaaataacgtttaaaatttgtaaataatatgtgAATCATCTTTAATCGTTGAAAATTTTTGCTATAGTTAAAACCTATTATACTTAgttaaaaaattgtacaaaattttactaaaattataacctaaaaatactaaagtaattttgaaatttgtatttaataatgcttaaatgtaatttttctacgtgtatgtaaataaaaattgttgtttatttaaataatcagt…	10914	ATGAGAGGAACAACCTTCGTGATCCTTTGCTGCGCTTTGCAG	42	GtaagaaatactttatttttattactatctgGATATCATTGTAACGGTTGgggatggcccagtggttagggAGCTCGCCTCTCTTCcaagaggttgtgggttcacaaACGGGcaagtctttataatattgtgaaataacgtttaaaatttgtaaataatatgtgAATCATCTTTAATCGTTGAAAATTTTTGCTATAGTTAAAACCTATTATACTTAgttaaaaaattgtacaaaattttactaaaattataacctaaaaatactaaagtaattttgaaatttgtatttaataatgcttaaatgtaatttttctacgtgtatgtaaataaaaattgttgtttatttaaataatcagtAAGACTTGTCAAATAGTAAGagttataagtaggtaaaagCAT…	903	ATGAGAGGAACAACCTTCGTGATCCTTTGCTGCGCTTTGCAGtATGCTACCGCAACCTTCAATGAGATTGACTATATTCACCCAGAAAAAATCGCCGGGGCTCATACAACAATCTTAAATGAAACTGACAATATTGTTAAAACCGGGGACGGATATGAAGAAATCAAAACAGTCCGATCGAAAATTGAATTTGACTCACAACCACCTGGCCAACAACATCATGACGGCCTGAATCATCATGAAAAAAAGAAAGTGACACTTGTAGTTGAAGTCGATGAAGGTGGCCACGAAACCATTTATGAGGAAGAACAAATTATTACAAAGCTGTCTGATGCCGAAGCATATAGTGAAGCAGGGTCTTCTGCTAGCTCATCGTCGTCATCAGCATCTGCGGGGGCT…	10011	MRGTTFVILCCALQYATATFNEIDYIHPEKIAGAHTTILNETDNIVKTGDGYEEIKTVRS KIEFDSQPPGQQHHDGLNHHEKKKVTLVVEVDEGGHETIYEEEQIITKLSDAEAYSEAGS SASSSSSSASAGATASTHKRQTGGKASAAAVTSGGRSPKHPRVPKGPSNQQKPARRPSTT SGAAAAAAESAEDDEIIILERGSGSSSSTSSSTSTSTSAYGPGPAVYGRFGPASRGAAAA SAAAGGASQSGNYGRGSGAAASATAAAADDGSGDYRRGSGKAAAATAAAAAAADDRSGDY LRGGPYEVYWLDDSEEDSTAAAAVASAAAESAGRSGNYRQSSGAAAAATAAAVAVADDRS RDYRRSGPYGGYVSNDSDEDFTAAAAAAASATA…	3336	319.966	4.52	-0.384	29.8861	7.64388	1.55875	9.44245	0.179856	2.8777	0.539568	12.0803	0.479616	0.989209	2.96763	0.479616	0.029976	0.269784	2.21823	14.2686	5.7554	0.029976	5.81535	2.48801
Lepidoptera; Glossata; Ditrysia; Noctuoidea; Noctuidae; Xyleninae; Hoplodrina	Hoplodrina blanda	HblaFibH	OX438579.1	ATGAGAGGAACAACCTTCGTGATCCTTTGCTGCGCTTTGCAGGTAAGAACAActgcattatttatttctatctcGATATCATTGTGACCGTTAGgtatggcccagtggttagggcgcccgcctctcttctaagaggttgtgggttcacaaccgggcaAGTCTTTACAATATTGTGAAATGTATAACGTTTTGTTTGAGGTACCTATTCCTCAAATTGTATTGTCCAATAAAATTGatgacataattttttaaaagatttttttaaaattataagtaaatgattttaaaatgtgTAATTCAAGCAGATTTTCAGGATTTTTGTTATAGTTAAAAgctattattacaaaaaaaaaaaatagtataaaattgtaataaaattacaacctaaaaatatgaaac…	15410	ATGAGAGGAACAACCTTCGTGATCCTTTGCTGCGCTTTGCAG	42	GTAAGAACAActgcattatttatttctatctcGATATCATTGTGACCGTTAGgtatggcccagtggttagggcgcccgcctctcttctaagaggttgtgggttcacaaccgggcaAGTCTTTACAATATTGTGAAATGTATAACGTTTTGTTTGAGGTACCTATTCCTCAAATTGTATTGTCCAATAAAATTGatgacataattttttaaaagatttttttaaaattataagtaaatgattttaaaatgtgTAATTCAAGCAGATTTTCAGGATTTTTGTTATAGTTAAAAgctattattacaaaaaaaaaaaatagtataaaattgtaataaaattacaacctaaaaatatgaaactacctattttggaatatttaataatgcttaactaaaattttt…	1040	ATGAGAGGAACAACCTTCGTGATCCTTTGCTGCGCTTTGCAGtTCGCTACCGCAACCTTCAATGAAATTGACTATATTCACCCAGAAAAAATTGCCGGTGCTCATACAACAATCTTAAATGAAACTGACAATATTGTTAAAACTGGGGACGGATATGAAGAAATCAAAACAGTCCGATCGAAAATTGAATTTGACTCACAACCGCCTAGCCAACGACACCATGACGGCCTGAATCatcatgaaaaaaagaaagtgACACTTGTAGTTGAAGTTGACGAAGGTGGCCATGAAACCATTTACGAGGAAGAACAAATTATTACAAAGCTGTCTGATGAGGAAGCACATAGTGAAGCCTCTGCCAGCTCATCGTCATCTTCAGCATCTGCGGGTGCCGCAGCT…	14370	MRGTTFVILCCALQFATATFNEIDYIHPEKIAGAHTTILNETDNIVKTGDGYEEIKTVRS KIEFDSQPPSQRHHDGLNHHEKKKVTLVVEVDEGGHETIYEEEQIITKLSDEEAHSEASA SSSSSSASAGAAASAHKGQAGGKASAAAVAAATSGARSTKQPRGPERPLNQQMPARKPST TSGAAAATAVAAAESAEDNEIIILGPESGSSSSTSTSTSTSTSSYGPGPAVYGRHGPGYR HRSDSADSAAAAAAAAAAAAATRHSEDYRPGRPYRVYPSDYSDEDSTAAAAVAASAAAGS AGRSGNYGRGSGAAAAATAAAAAAADDRLEEDSTAAAAAAASAAAGSAGRSGNYGRGSGA AAAAAAAAAAEVDDRSGDYLRGGPYGVYLLDDS…	4789	446.495	4.4	-0.252	33.744	6.7655	1.50345	9.48006	0.146168	2.19252	0.292337	14.1574	0.542911	0.793485	2.65191	0.292337	0.0417624	0.563792	2.56839	13.4684	2.83984	0.0208812	5.80497	2.12988
Lepidoptera; Glossata; Ditrysia; Noctuoidea; Nolidae; Chloephorinae; Nycteola	Nycteola revayana	NrevFibH	OX344838.1	ATGAGAGTGTCAACCTTCGTGATCCTGTGCTGCGCACTCCAAGTaagtaacatttaataaataaaaaacaactcaaatcttttcataattttaaactgATGTAATTTCTTCATATTTAAAAGATAATGAACCGTAATCGcaatttttatatgaatagttaatattaattatctaatattatacatatgcCATATACACAAATTTGTAATATACAAAAAAGTGTAAGTAAACatggttaaaattattttcccaTGTGAACACGATTGCTGCTAGAGGTGCTAGTCACTACAGCAAGTCGAATGCtgctataaataagttttaatacaCAATGACCTGTTGCTGCTCATACCCAGGTACacgatacgattgttatagataatgtaaaatcaatcgggacca…	21116	ATGAGAGTGTCAACCTTCGTGATCCTGTGCTGCGCACTCCAA	42	GTaagtaacatttaataaataaaaaacaactcaaatcttttcataattttaaactgATGTAATTTCTTCATATTTAAAAGATAATGAACCGTAATCGcaatttttatatgaatagttaatattaattatctaatattatacatatgcCATATACACAAATTTGTAATATACAAAAAAGTGTAAGTAAACatggttaaaattattttcccaTGTGAACACGATTGCTGCTAGAGGTGCTAGTCACTACAGCAAGTCGAATGCtgctataaataagttttaatacaCAATGACCTGTTGCTGCTCATACCCAGGTACacgatacgattgttatagataatgtaaaatcaatcgggaccatcaccgtaacgtactttccgaggcttggaaagtagtccctca…	644	ATGAGAGTGTCAACCTTCGTGATCCTGTGCTGCGCACTCCAAtatGCCGCCGCCCAATATAATGTGGGTTCTGGCCTAACGGAGGTGATGTCAAATGAAAAAGACTCCTACGAAACTATAAATGGAACATTGCAAGAAATAAAAACAGTGACAAAAGAGTACAAGGGAAAAGTAGCTGTGGATCCTCGTCTAAAACATGGATCTAAACTAAGAAAGTTTATCACCATTGAAGAAGATGAATATGGCATTGAAACAGTCCGTGAAGAagacactattattcaaagctCGGAGAGTTCATCAGCTACTGCTAATGCTGAGGCTACAGCTTATTCCTCGTCCTCGTTAGGAGGAAATTATGGAGGATACCAATCCGCGCAATATGGACAGGTTGGATACGGG…	20472	MRVSTFVILCCALQYAAAQYNVGSGLTEVMSNEKDSYETINGTLQEIKTVTKEYKGKVAV DPRLKHGSKLRKFITIEEDEYGIETVREEDTIIQSSESSSATANAEATAYSSSSLGGNYG GYQSAQYGQVGYGPIESSGSSYSVNSGRPGGLLIIEEQTSGVPSRSTSTSRTTSSSYNTE YGAGLINGIRSGYGAGTGSGAVAGSGTGAGSGAGSGAGVGSGAGAGSGSGSGAGSGAGAG SGSGSGTGSGAGAGSGSGSGAGSGAGSGAGSGVGSGAGSGAGSGAGAGSGSGAGSGAGSG SGSGAGSGAGSGAGAGSGSGAGSGNGVGSGYGIGSGSGAGSGAGAGSGYGVGSGYGIGSG YGIESGYGLGLGAGAGAGAGAGAGAGAGAGLGA…	6823	529.461	4.08	0.087	17.866	0.219845	0.967316	0.0586252	0.0732815	1.12854	0.425033	43.2947	0.0146563	1.65616	3.07783	0.131907	0.0439689	0.439689	1.2751	21.8526	1.06991	0	4.14774	2.25707
Lepidoptera; Glossata; Ditrysia; Noctuoidea; Nolidae; Chloephorinae; Pseudoips	Pseudoips prasinana	PpraFibH	OX621235.1	ATGAGAGTGTCAACCTTCGTGATCCTGTGCTGTGCACTTCAAGTAAGTAAAATGTTCACTAACAAAACAagtgatatattttaatgaaatgtcTTCTAAGTTGAAATAAATACAGGTTGATTCATATTTACCATATCAGTTTagacaaataattaattaagcttTTATCTTGTTCACAAAGTAAACCATTAGGGCTGTAACCTCATATTAATACAGTTCCTATTCAAAGTTACcacagtaataaatatcttagctCAACTTAAATGAACAATATTGTGTCTAAAAATTAACATTGATGCGGCGAGCGTAACAAGGGAAAAAGGTGATCAAGAAGGATCTCTTTTCTTTTTTCCTTTTAGttgcatgaattttataaaatataataagtcaCATAGAACT…	10675	ATGAGAGTGTCAACCTTCGTGATCCTGTGCTGTGCACTTCAA	42	GTAAGTAAAATGTTCACTAACAAAACAagtgatatattttaatgaaatgtcTTCTAAGTTGAAATAAATACAGGTTGATTCATATTTACCATATCAGTTTagacaaataattaattaagcttTTATCTTGTTCACAAAGTAAACCATTAGGGCTGTAACCTCATATTAATACAGTTCCTATTCAAAGTTACcacagtaataaatatcttagctCAACTTAAATGAACAATATTGTGTCTAAAAATTAACATTGATGCGGCGAGCGTAACAAGGGAAAAAGGTGATCAAGAAGGATCTCTTTTCTTTTTTCCTTTTAGttgcatgaattttataaaatataataagtcaCATAGAACTTTTAACTTACTTAATTGTTCGcctttaaaatcaatatttcta…	1054	ATGAGAGTGTCAACCTTCGTGATCCTGTGCTGTGCACTTCAATATGTCACCGCCCAATTTGATTATGAGGGACTCAATGAAGTCAACGTACAAGAAACAGATAGTAAGGAAGTAGGACTGAATGGGTCGATTTATGATAAAAGAACGACTTATAAAGAATTTATAGGCCACGTTGCCAATCCACAAATTAAAAAAGGATCAAAACTGGTCAGAAACATCATTATTACAATGGATGATGATGGCAATGAAGTTATTCAAGAAGAAGATACTGTAGTAAGCCCAACATCAGAAGGATATGGAGTCTATGGAGCTGCTGCAGGATCAGCATACAGTGCCAGTTCTTCATCATCAAGCTCTTCATCATCAAGTGGTTCATCATTCGCTTCTGGAGCAGGATAT…	9621	MRVSTFVILCCALQYVTAQFDYEGLNEVNVQETDSKEVGLNGSIYDKRTTYKEFIGHVAN PQIKKGSKLVRNIIITMDDDGNEVIQEEDTVVSPTSEGYGVYGAAAGSAYSASSSSSSSS SSSGSSFASGAGYGSGVETGYGPGSGAGARAGAGYGAGQGYGAASGSGAGAGSGARAGSG AGQGYGAASGSGAGAGAGYGAGQGYGAGTGYGAGTGYGSGAESVLIYGSSSSTASSVATS SSSASSSTETSYRAGAGYGAGAGSGSGAGAGSGAGAGSGAGSGAGAGYGAGQGYGAGRGY GAGSGSGAGAGSGAGAGAGSGSGAGAGSGAGSGAGAGYGAGAGYGAGAGYGAGAGYGAGQ GYGAGSGSGAGAGSGAGAGAGSGSGAGAGSGAG…	3206	250.164	4.79	0.008	24.8596	0.62383	0.343107	0.374298	0.155958	0.904554	1.68434	44.136	0.0311915	0.499064	0.592639	0.280724	0.062383	0.436681	0.187149	14.8784	1.62196	0	7.01809	1.31004
Lepidoptera; Glossata; Ditrysia; Noctuoidea; Nolidae; Nolinae; Meganola	Meganola albula	MalbFibH	OW388143.1	ATGAGAGGAACAACCTTCGTGATCTTGTGCTGTGCTATACAGGTAAATATCAAAACATTATATATGCTTACCAAATCACACCAAAAATTGTATCGGTTaggtaaaatttttttttatcggatATGTTTACTAacgttaataattttataatgtgtTCCCCAAGCTAAAAAGATACGGCAAGAGACAGCCCAATCAGCTGGGACCACGGTGCCACTTACggatcgtttttttttttacattaacacacacggtcatctggtcccaagctaagcagagcttgtgttatggaaacctgataactgtatatactatacatataatacttttcttttgtaaatatatacttataatagatatttacacccagactcgacacaaacacaaatgttcattactaat…	12886	ATGAGAGGAACAACCTTCGTGATCTTGTGCTGTGCTATACAG	42	GTAAATATCAAAACATTATATATGCTTACCAAATCACACCAAAAATTGTATCGGTTaggtaaaatttttttttatcggatATGTTTACTAacgttaataattttataatgtgtTCCCCAAGCTAAAAAGATACGGCAAGAGACAGCCCAATCAGCTGGGACCACGGTGCCACTTACggatcgtttttttttttacattaacacacacggtcatctggtcccaagctaagcagagcttgtgttatggaaacctgataactgtatatactatacatataatacttttcttttgtaaatatatacttataatagatatttacacccagactcgacacaaacacaaatgttcattactaatgtttgtctcaagtgggaatcgaacccacgtcctgcggcgtga…	2128	ATGAGAGGAACAACCTTCGTGATCTTGTGCTGTGCTATACAGTATGTCGTCGGTTTCGTCGATCCAATCGGACCGCTCGGCGATCTGACGGAAGTATCAGAAACCAGATCCGATTCAAAAAAAGGAAATGGCACAGAAAGTGACTCAATCGTAACTAAATATTACAAAGGAAAAGCAAGTGACGAACTTCACGTAAGTCATGgtcaaaagttaataaaaaaaatagaagtaGTAATAGATGAATATGGAAACGAAGACTTGATTGAAACCGATGAAGTGATAACAGTACCTACGACTACATCATTTGGTTCAAGTGCCGCAGCAAGCTCATCTTCAGGCTCAGCAAACAAAGGCAATAGAGTCGTCGTGATAGAAAAAAATCAAACGCCATCAGCAACT…	10758	MRGTTFVILCCAIQYVVGFVDPIGPLGDLTEVSETRSDSKKGNGTESDSIVTKYYKGKAS DELHVSHGQKLIKKIEVVIDEYGNEDLIETDEVITVPTTTSFGSSAAASSSSGSANKGNR VVVIEKNQTPSATSAASSASSAGSNGPGEVYITGAFGPGEQESYGAGASSGSSSSAGGNG PTAVYGPGHGARNVYGPSVTSAGSAANAGAGASSRPRNVIIINDQAATSSTASTSSASAG NNGARTVYGPGARGGYGAGASSGSASGAGSGGAYGPSGNGLFGGYGLDNGYGPYGVNGAG AGSTSGSSASAGGNGPTAVYGPGGRGGIESGPGNVYGLNGNQGASSGSSSAAAAAASSGP EELIIVRDSTSAASAAASAASAGDNGPIAVYGP…	3585	325.137	4.74	-0.254	16.9045	3.56751	4.96707	3.15587	0.137212	2.25027	0.905598	24.2316	0.137212	3.15587	2.63447	0.411636	0.0274424	0.384193	5.51592	17.0143	3.54007	0	5.18661	4.25357
Lepidoptera; Glossata; Ditrysia; Noctuoidea; Notodontidae; Notodontinae; Pheosia	Pheosia tremula	PtreFibH	HG995397.1	ATGAGAGTAACAACCTTCGTGATCTTGTGCTGCGCACTGCAGGTGAGCATTTTAGTCTAgtggaatataaaattattttataataattgaatattgaaaaattCCTCGACTTTATCATTGAATAGAtcttgtatattatgtatttcaaaAAAGGGTAAAACAGGTATTGCGTTAACTGAAATCATGACATTTCATAATTCAATTCCCAACAAATAGAATATTGACATACCGTTTCTAGTTAGTAGTTGGTAACAGACGAcgtttaatttgttttgttatttaacaGTACGTGACTGCATCATTTTACTTTCCCGAAGAAAAGGAAATAGAACACTTATTTGATGGAGTTCATAAAACAGCTGAAAACTCGACCGACGTATTCACTACTAACGCAGATGG…	10693	ATGAGAGTAACAACCTTCGTGATCTTGTGCTGCGCACTGCAG	42	GTGAGCATTTTAGTCTAgtggaatataaaattattttataataattgaatattgaaaaattCCTCGACTTTATCATTGAATAGAtcttgtatattatgtatttcaaaAAAGGGTAAAACAGGTATTGCGTTAACTGAAATCATGACATTTCATAATTCAATTCCCAACAAATAGAATATTGACATACCGTTTCTAGTTAGTAGTTGGTAACAGACGAcgtttaatttgttttgttatttaacaG	244	ATGAGAGTAACAACCTTCGTGATCTTGTGCTGCGCACTGCAGTACGTGACTGCATCATTTTACTTTCCCGAAGAAAAGGAAATAGAACACTTATTTGATGGAGTTCATAAAACAGCTGAAAACTCGACCGACGTATTCACTACTAACGCAGATGGAAGTATAGTGGAGACGGTAAAGACCCAAAAGAAGTTCGAAAAGAATGTAGCCCCCCCAAATGTGCACCATAATGAGAAGATTGTGAGGACCTTCACGATTGAGACTGACAAAGACGGGCACGAAACGATAACCGAAGAAGACATCGTTATCAAGATTGTGCCCGGAGAAGAAAGGTCGTCATCCTCTTCATCTGCCTCCTCATCCAGCGCATCATCATCAGTTGGTCGTTCTTCATCTGCATCC…	10449	MRVTTFVILCCALQYVTASFYFPEEKEIEHLFDGVHKTAENSTDVFTTNADGSIVETVKT QKKFEKNVAPPNVHHNEKIVRTFTIETDKDGHETITEEDIVIKIVPGEERSSSSSSASSS SASSSVGRSSSASASNSATRGTGSRGRGSNGYKRNGYESGSINSATAAAGSTGGLGSRGG YGSGSGLGGPNGLGSSSSSGPSYGSGEWYGDNGEFGPNEFGPGSSAAAAAAASSGLSGAG RGQNGYGPGSSAAAAAAATGAAGDAGRDGNQYGGEGYGAGDAGRSVYGYGPNEFGPGSSA AAAAAAGSGLSGAGRGQNGYGPGSSAAAAAAAGSGLSGAGRGQNGYGPGSSAAAAAAATG AAGDAGRDGNQYGGEGYGAGDAGRNVYGPNEFG…	3482	316.42	4.44	-0.363	20.1895	3.41758	4.02068	3.64733	0.143596	2.98679	2.24009	26.8811	0.172315	1.92418	2.556	0.488225	0.0287191	1.66571	4.88225	13.5841	3.24526	0.0287191	6.28949	1.60827
Lepidoptera; Glossata; Ditrysia; Noctuoidea; Notodontidae; Notodontinae; Pheosia	Pheosia gnoma	PgnoFibH	FR989894.1	ATGAGAGTAACAACCTTCGTGATCTTGTGCTGCGCACTGCAGGTGAGCATTTTAGTCTAgtggaatataaaattattttataataattgaatattgaaaatatccTCGACTTTATCATTGAATAGatcttgtatattatgtatttaaaaaaagggtaAAATAGGTATTGCTGAAATCATGAAATTTCATAATTCAATTCCCGACAAATAGAATATTGACATACCGTTTCTAGTTAGTAGTTGGTAACAGACGACGCgacgtttaattttttttgttatttaacagTACGTGACTGCATCATTTTACTTTCCCGAAGAAAAGGAAATAGAACAGTTATTTGATGGAGTTCAGAAAACAGCTGAAAACTCGACCGACGTATTCACTACTAACGCAGATGGA…	10644	ATGAGAGTAACAACCTTCGTGATCTTGTGCTGCGCACTGCAG	42	GTGAGCATTTTAGTCTAgtggaatataaaattattttataataattgaatattgaaaatatccTCGACTTTATCATTGAATAGatcttgtatattatgtatttaaaaaaagggtaAAATAGGTATTGCTGAAATCATGAAATTTCATAATTCAATTCCCGACAAATAGAATATTGACATACCGTTTCTAGTTAGTAGTTGGTAACAGACGACGCgacgtttaattttttttgttatttaacag	243	ATGAGAGTAACAACCTTCGTGATCTTGTGCTGCGCACTGCAGTACGTGACTGCATCATTTTACTTTCCCGAAGAAAAGGAAATAGAACAGTTATTTGATGGAGTTCAGAAAACAGCTGAAAACTCGACCGACGTATTCACTACTAACGCAGATGGAAGTATAGTGGAGACGGTAAAGACCCAAAAGAAGTTCGAAAAGAATGTAGCCGCCCCAAATGTGCACCATAATGAGAAGGTTGTGAGGACCTTCACGATTGAGGTGGACGAGTTCGGGCACGAAACGATATATGAAGAAGATCTCGTTATCAAGACTGGGCCCGGAGAAAAAAGGTCATCATCCTCTTCATCTGCCTCCTCATCCAGCGTATCATCATCAGGTGGTCGTTATTCATCTGCATCA…	10401	MRVTTFVILCCALQYVTASFYFPEEKEIEQLFDGVQKTAENSTDVFTTNADGSIVETVKTQKKFEKNVAAPNVHHNEKVVRTFTIEVDEFGHETIYEEDLVIKTGPGEKRSSSSSSASSSSVSSSGGRYSSASASNSATRGTGSGGRGSSGYGRNGYESRPINSATAAAGSTGGLGSRGGYGSGSGLGGPNGLGSSSSSATAAAGIRSSGPSYGSGEWYGDDGEFGPNEFGPGSSAAAAAAASSGLSGAGRGQNGYGPGSSAAAAAAATGAAGDAGRDGNQYGGEGYGAGDAGRNVYGPNEFGPGSSAAAAAAAGSGLSGAGRDEIGYGPYGYGPGNSAAAAAAAGSNLSGAGRGQNGYGPGSSAAAAAAAGDAGRDGNQYGGEGYGAGDAGRNVYGPK…	3466	315.537	4.36	-0.298	19.1864	3.02943	3.77957	3.66417	0.144259	2.68321	2.42354	25.7357	0.0865551	2.48125	3.14484	0.548182	0.0288517	2.13503	4.87594	14.6567	4.50087	0.0288517	5.39527	1.47144
Lepidoptera; Glossata; Ditrysia; Noctuoidea; Notodontidae; Pygaerinae; Clostera	Clostera curtula	CcurFibH	FR997795.1	ATGAGAGTAGCAACCTTCGTGATCTTGTGCTGCGCACTGCAGGTGAGTTACCTtctagtcttcttcttcttttgtctTCTTAACTTAAGTAATGGAAATCAAGTTTACtagatttctatctataacccTTTCTAATCCgatttgttcataaaaaaattatggTTCCATCAACGTTTCACCTGTTTCATGCTTGACAAGCGTTGTGGCTAGTGGAAAAGGTACCTATTAAGTTTTTTGCTTTACTAGTCAAACTCATTGTAAACACAAACCGGTTTTCAAAATGCAGAAGAACGCATCTACTGCCTCGTTAAActttgtttgataaaaatacTCTAGCAGCCTATCCAAGAATATCACGTTCTCTGAATTTCAAAAATTTTTCTGACTACGTAAATACtg…	15412	ATGAGAGTAGCAACCTTCGTGATCTTGTGCTGCGCACTGCAG	42	GTGAGTTACCTtctagtcttcttcttcttttgtctTCTTAACTTAAGTAATGGAAATCAAGTTTACtagatttctatctataacccTTTCTAATCCgatttgttcataaaaaaattatggTTCCATCAACGTTTCACCTGTTTCATGCTTGACAAGCGTTGTGGCTAGTGGAAAAGGTACCTATTAAGTTTTTTGCTTTACTAGTCAAACTCATTGTAAACACAAACCGGTTTTCAAAATGCAGAAGAACGCATCTACTGCCTCGTTAAActttgtttgataaaaatacTCTAGCAGCCTATCCAAGAATATCACGTTCTCTGAATTTCAAAAATTTTTCTGACTACGTAAATACtgatattttcttattttaattttatag	382	ATGAGAGTAGCAACCTTCGTGATCTTGTGCTGCGCACTGCAGtacGTTACTGCAGTCGACTCTTTGAAAGGTTTCCGGGACTTAGAATCACAGCTGAAAgaaaccaataaaaataaaactgactTCATCTTCCGAACGAAAGATGGCGAGGTTTTGGAAGAACAAACTGTGATCAAAGAGTACGATGGATACGTAAAGCCAGATCCATCCATATCCGAGggtgaaaaaataattaagacttTCACCGTGGAAATCGACGCTGGCGGTCACGAAAGAATTACTGAAAAAGATGTGGTCATTAAAAAACTTGACTCATCAAACGAATCTTACTCACCGACAAGTAGCTCATCTGCAGCTGTTTCCTCAGCAAGTGCACCAGGAGGACCTGGACGTGCTGGT…	15030	MRVATFVILCCALQYVTAVDSLKGFRDLESQLKETNKNKTDFIFRTKDGEVLEEQTVIKE YDGYVKPDPSISEGEKIIKTFTVEIDAGGHERITEKDVVIKKLDSSNESYSPTSSSSAAV SSASAPGGPGRAGRVGQSTGALASTAAVEGRGNARGPYRPSASSAATATASSGPGGPGLG GQRGYGDEGSRGAASSASAATASVGGSGAGRRGRDDYGDDIVSEADRLSDLFGRFGPSSS PSAASAAAAASSGTAGSGLGGRGGYGDDGGVASSASAATASVGGSGAGRRGRDDYGDDIV SEADRLSDLFRRFGPSSSPSAASAAAAASSGTAGSGLGGRGGYGDDGGVASSASAATASV GGSGAGRRGRDDYGDDIVSEADRLSDLFGRFGP…	5009	467.486	4.83	-0.355	17.8079	7.00739	0.0998203	7.22699	0.0998203	2.81493	0.379317	21.3416	0.598922	1.59713	3.93292	0.618886	0.0399281	1.87662	6.24875	17.3288	3.75324	0.0199641	3.23418	3.97285
Lepidoptera; Glossata; Ditrysia; Pyraloidea; Crambidae; Crambinae; Chilo	Chilo suppressalis	CsupFibH	OU963894.1	ATGAGAGTGCCAACCTTCGTGATCCTGTGCTGTGCTCTGCAGGTGAGTAAccatataaaacataaaacaaaaccataacttattgaatttttgaaattttgcgTTTAGAGTTAACCTTAATGAAAGaaggtgaaatttatttatatatttattctttgGAAGACCAACATCTAtgaataaaaacagtaaaaactaaaataataatattataatgaatataattatttttacagtATACTGCTGCAAATGCAATCAATGACAAGATTGCGAATATTGAAAAAGGATTAATTGAAACAGATGAAACAAAAACTGACGAATTCGAACTGAGCAAAAATGGAACTGTATTAGAAAAATCGATAACACGTAAAAAGTTTGAAAGCGAAAATGACTTTCAACCGC…	13352	ATGAGAGTGCCAACCTTCGTGATCCTGTGCTGTGCTCTGCAG	42	GTGAGTAAccatataaaacataaaacaaaaccataacttattgaatttttgaaattttgcgTTTAGAGTTAACCTTAATGAAAGaaggtgaaatttatttatatatttattctttgGAAGACCAACATCTAtgaataaaaacagtaaaaactaaaataataatattataatgaatataattatttttacag	191	ATGAGAGTGCCAACCTTCGTGATCCTGTGCTGTGCTCTGCAGtATACTGCTGCAAATGCAATCAATGACAAGATTGCGAATATTGAAAAAGGATTAATTGAAACAGATGAAACAAAAACTGACGAATTCGAACTGAGCAAAAATGGAACTGTATTAGAAAAATCGATAACACGTAAAAAGTTTGAAAGCGAAAATGACTTTCAACCGCAATTTTTACCAAAAGCAGGAGAAAAAACTGTGACGACCCTCGTGATCGAAACAGATGCTGAAGGACACCAGACTATTTACGAAGAAGATGTTGTAATTAAAGAGGTTGCAGAAACTTCTTCTGCAAGTAGTGCGTCTGCCAGCTCTGGATCCAGATCAACAGCTAAACCCTTAAGACGTAGACGACCGTAT…	13161	MRVPTFVILCCALQYTAANAINDKIANIEKGLIETDETKTDEFELSKNGTVLEKSITRKK FESENDFQPQFLPKAGEKTVTTLVIETDAEGHQTIYEEDVVIKEVAETSSASSASASSGS RSTAKPLRRRRPYQGFGSRSAASAGAAAASAQRASGVRAAAAAKAEAAAAARAAAPGSAG YGQGGSYGSYGPQVQYGAAGASAAAAAAAAAQASSQTARQGSSSAQSSAQGSAAGAANAA GANSAGYIQGGSYGPQGQYGAAASSAAAASAEAAAAAGAAAAAEAAAAAAAAAGSVGYGQ GGSYGPQGQYGAAAASAAAAAAAAAQASSQTARQGSSSAQSSAQASAAGAANAAGANSAG YGQGGSYGPQGQYGEAASSAAAASAEAAAAAGA…	4386	383.148	5.33	0.011	43.0917	2.37118	2.21158	0.205198	0.113999	2.91838	8.43593	16.0283	0.0455996	0.661195	0.341997	0.364797	0.0227998	0.296398	2.32558	12.9503	1.13999	0	4.97036	1.50479
Lepidoptera; Glossata; Ditrysia; Pyraloidea; Crambidae; Nymphulinae; Elophila	Elophila obliteralis	EoblFibH	OR533279.1	atgagagtaacaaccttcgtgatcctgtgctgtgctctgcaggtgagttagaacacattg tattatttaggtttcatgaaaattcaaaacgaaaattataaaaaagaaaactatttgtga tcaatgatcatataattaagacaattagagtatattatattagaatcataactatgtaca gtaaagttttcttctttacagtatgttactgcagatgccatcgttgacagttttacgaaa ttagaaaaagaatttcatgaacttaccgaaacgaccacagatgaattcgatgttgaccaa aacggaactgtatttgaacgatcgactacacggaaaaaattctctagagattccaaagcg ccaaaacaaaacatatccggtcaagacaaaata…	18651	atgagagtaacaaccttcgtgatcctgtgctgtgctctgcag	42	gtgagttagaacacattgtattatttaggtttcatgaaaattcaaaacgaaaattataaa aaagaaaactatttgtgatcaatgatcatataattaagacaattagagtatattatatta gaatcataactatgtacagtaaagttttcttctttacag	159	atgagagtaacaaccttcgtgatcctgtgctgtgctctgcagtatgttactgcagatgccatcgttgacagttttacgaaattagaaaaagaatttcatgaacttaccgaaacgaccacagatgaattcgatgttgaccaaaacggaactgtatttgaacgatcgactacacggaaaaaattctctagagattccaaagcgccaaaacaaaacatatccggtcaagacaaaatagttcggacatttgtgatagagacagatgctgaaggacacgagacaatattcgaagaagacgtcgttattaaaaaagtaccgggagcttctggctcgtctaatagggcgcaatcaggagcaaaggcgggacgaagagctggcgccggtgcaggagtcagtgctgcc…	18492	MRVTTFVILCCALQYVTADAIVDSFTKLEKEFHELTETTTDEFDVDQNGTVFERSTTRKK FSRDSKAPKQNISGQDKIVRTFVIETDAEGHETIFEEDVVIKKVPGASGSSNRAQSGAKA GRRAGAGAGVSAAAGASAAAGAGSSVGPVGPKRARVGPGGAIVIKEAPAAAVASSAAAAS SPAPVVIIEKAPAAAAASAAAASSGQDSSYGPYGPYGPRGAGGRGLGPNGLLGLNGLGVR GPLGPGAGAGSGASAAAGPGGLVGPFGPGVGAGAGASAAAGPGGLVGPYGPRGPGAGAGA GASAAAGPGGSVGPVGARGARVGPGGAIVIEEAPAAAAASSAAAASSPAPVVIIEEAPAA AAASAAAASSGQDSSYGPYGRNGPRGSGGRGLG…	6163	522.81	10.13	0.239	26.9593	4.38947	0.606544	0.702314	0.0798085	2.47406	0.686353	27.5499	0.0638468	2.47406	3.46369	0.239425	0.0159617	0.909816	11.3647	8.47566	0.319234	0	2.0431	5.55467
Lepidoptera; Glossata; Ditrysia; Pyraloidea; Crambidae; Pyraustinae; Ostrinia	Ostrinia nubilalis	OnubFibH	OY979734.1	ATGAGAGCCATAACCTTCGTGATCCTGTGCTGTGCTCTGCAGGTAAggaaaactttttattagtaccACATTCAACGTTAAGTttctatttcattttttttaaatttaataataattataaatataaataattataaatccGTGTCTATTATTGCTGTTTCAAAAAGGGCTATGTTTCTTCACAAAATAATATGAACGagtaatttaaagaaaaagttCACCATTATAttctaaaaacaataaaactttgaATTCTTCCCTTATTTCTTAAAATAGCAATGTTAGAAATATAGGTAGGAACTGTGATGATAGAGCTTATAATGATGAAGATAATGTTGTAAGTACTTGcatttaatacatttatttaaaacataattatctttTATCTCATTTTCACAG…	15249	ATGAGAGCCATAACCTTCGTGATCCTGTGCTGTGCTCTGCAG	42	GTAAggaaaactttttattagtaccACATTCAACGTTAAGTttctatttcattttttttaaatttaataataattataaatataaataattataaatccGTGTCTATTATTGCTGTTTCAAAAAGGGCTATGTTTCTTCACAAAATAATATGAACGagtaatttaaagaaaaagttCACCATTATAttctaaaaacaataaaactttgaATTCTTCCCTTATTTCTTAAAATAGCAATGTTAGAAATATAGGTAGGAACTGTGATGATAGAGCTTATAATGATGAAGATAATGTTGTAAGTACTTGcatttaatacatttatttaaaacataattatctttTATCTCATTTTCACAG	357	ATGAGAGCCATAACCTTCGTGATCCTGTGCTGTGCTCTGCAGTATGTTGCTGCAGATGCTATCATAGACAGCATTACGGGCTGGGAAAAACAATTCACTGAAACAAATGAAACTTCAACAGACGAATTCGAAACCGACCGCAGTGGACATGTCGTTGAAAAATCAACTGTTCGAAAGACTTTCCACAGGGATTCCGCTCCAccaaacaaaaatattcatgGTCAAGACAAGATAGTACGGACCTTTGTCATCGAAACCGATGCATTCGGTCACGAAACTATCTACGAAGAAGATGTTGTCATCAAGCAGGTGCCAGGATCTTCGTCATCTTCTAGTTCATCTGCTAGTTCTGCCGCTGGTGGATCAGGCAAGTATGGACCAAATGCAGCAGGATCCTCA…	14892	MRAITFVILCCALQYVAADAIIDSITGWEKQFTETNETSTDEFETDRSGHVVEKSTVRKT FHRDSAPPNKNIHGQDKIVRTFVIETDAFGHETIYEEDVVIKQVPGSSSSSSSSASSAAG GSGKYGPNAAGSSTAASALAANGPYGPQGQGSAAAAGAAASGPNGPYRPYGPNGPGSSAA AAAAASSGSNGPVVVIEKGPNGPNGPGSSAATAASSGPNGPYGPGSSAGAAASSGPNGPN GPYGPYGPNGPYGPNGPGSSAAAAAAASSAGPEVVIIEKQGSSAAAAAAAASSGPNGPYG PYGPGSSAGAAASSGPNGPYGPNGPYGPGSSAGAAASSGPNGPNGPYGPNGPGSSAAAAA AASSGPNGPYGPYGPNGPYGPNGPGSSAAAAAA…	4963	438.286	3.87	-0.457	21.1969	0.261938	8.18054	0.161193	0.100746	2.53879	0.765666	23.0707	0.0805964	1.34999	0.161193	0.241789	0.0201491	0.181342	17.9931	14.2857	0.624622	0.0201491	6.38727	2.37759
Lepidoptera; Glossata; Ditrysia; Pyraloidea; Crambidae; Scoparia	Scoparia ambigualis	SambFibH	OY992502.1	ATGAGAGCTATAGCCTTCGTGATCCTGTGCTGCGCTCTGCAGGTGAGTAAAAAATAACACCTATCATGAACTTTCTTACAAGGGTATCTAGCcgagttattaacaaaaaattattgagctttatttagtattattattctctttatttaacatatatcttaaataattttatacaatattttatataaaaacctatttacaatataaaatattataaaaaacttaacctaggttgccaccggcagcgggaaTAGATCAAtcagtggttagggctgcagagtgaggaacctcctgacaatacgtgccgtgtcaaggagtactgccttctgcaTAGACTGACCCTtaacccaaccttttagcgagagcctctctagatgttgatcgaggctcttagctata…	27006	ATGAGAGCTATAGCCTTCGTGATCCTGTGCTGCGCTCTGCAG	42	GTGAGTAAAAAATAACACCTATCATGAACTTTCTTACAAGGGTATCTAGCcgagttattaacaaaaaattattgagctttatttagtattattattctctttatttaacatatatcttaaataattttatacaatattttatataaaaacctatttacaatataaaatattataaaaaacttaacctaggttgccaccggcagcgggaaTAGATCAAtcagtggttagggctgcagagtgaggaacctcctgacaatacgtgccgtgtcaaggagtactgccttctgcaTAGACTGACCCTtaacccaaccttttagcgagagcctctctagatgttgatcgaggctcttagctataaggccgtgtgccgaaacgactatcagTAAAATTATAGTTGAA…	2964	ATGAGAGCTATAGCCTTCGTGATCCTGTGCTGCGCTCTGCAGTATATTGCTGCAGATTCAATCGCAGACAGCTTTTCGAGGATTGAAAAAGGATTCCATGAACTAGGAGAAACTACAACCGATGAATTTGAAACCGACCAAAATGGGACAGTAATCGAACGATCGACGACACGAAAGAAATTCGAAAGAGACTCTGCTACACCAACGCAAAATATATCAGGTGAAGAAAAGATAGTACGAACGTTCGTCATTGAGACTGATGCCTACGGACACGAAACAATCTACGAAGAAGATGTAGTGATCAAAAAGGTTCCAGGAGCCTCAGGGCACAGTGCGGCTTCCGCAAGCTCTGCATCTAGTGGAAGTGGGTCATCACATAGCATTAACCGACCACAGGCA…	24042	MRAIAFVILCCALQYIAADSIADSFSRIEKGFHELGETTTDEFETDQNGTVIERSTTRKK FERDSATPTQNISGEEKIVRTFVIETDAYGHETIYEEDVVIKKVPGASGHSAASASSASS GSGSSHSINRPQASTSASTQSRSAQGPVVVVEENGSSAASSAGQQGPYGPYGPYGPYGPG SAASAGATASSGSQGQYGANGAGSAASAASAASSAAQGPVVVVEENGSSAAAAAAAAAAA SSARQQGLYGPYGPYGPYGPGSAASAAAAASSVSQGQYGANGAGSAASAAAAASSAAQGP VVVVEENRSSASAAAAAAAAAASSAAQQGPYGPYGPYGPYGPGSAASAGAAASSGSQGQY GANGAGSAAAAAAAASSGSQGQYGANGAGSAAS…	8013	701.298	4.13	0.026	34.8883	0.810214	2.59023	0.147312	0.0613798	2.74982	6.19936	16.8426	0.0491039	0.233243	0.405107	0.110484	0.012276	0.0982077	6.16253	16.0079	0.454211	0	5.94157	4.60349
Lepidoptera; Glossata; Ditrysia; Pyraloidea; Pyralidae; Galleriinae; Galleria	Galleria mellonella	GmelFibH	OY292283.1	ATGAGAGTCACAACCTTCGTGATCTTGTGCTGTGCTCTGCAGGTGAGTAATACATTTGAATATACTATTTTCTTGGaccattataaatattcatatttttcaatcataaattaattgttagatttaatataacaaacgtaagataataattttaacaacttTATAATGGCACCAGTTATCGTACAAATAAAATTCTTCATTAAAATATACCAAGAAATCCTAAAAAAGCTATgtagacatttttaaatatgaaaacccTTATCACATGCCTTTTTACGATAATCACTGAAACTGCACAACCGATTATGATACAATTTTGtgaatgtttttgtttattccaacttgagaaatataaatagaaatataacataacaacaatttttaatatagatatacaaa…	20681	ATGAGAGTCACAACCTTCGTGATCTTGTGCTGTGCTCTGCAG	42	GTGAGTAATACATTTGAATATACTATTTTCTTGGaccattataaatattcatatttttcaatcataaattaattgttagatttaatataacaaacgtaagataataattttaacaacttTATAATGGCACCAGTTATCGTACAAATAAAATTCTTCATTAAAATATACCAAGAAATCCTAAAAAAGCTATgtagacatttttaaatatgaaaacccTTATCACATGCCTTTTTACGATAATCACTGAAACTGCACAACCGATTATGATACAATTTTGtgaatgtttttgtttattccaacttgagaaatataaatagaaatataacataacaacaatttttaatatagatatacaaaCATAATGAAAACTTCCATCCAATAAATTTGAAAGACAGCTTA…	1253	ATGAGAGTCACAACCTTCGTGATCTTGTGCTGTGCTCTGCAGTATGTTACTGCAGATGCCATTGACGATAGTCTTCTCAACTTTAATAATGAGAATTTCATAGAAATCGGTGAAAGCACAACAGCAGAAGTTGATGTTGAGAACGGGACTTTAGTCGAAAGAGAGACAACAAGAAAGAAATACGAAAGAGATGGAGACATTACACCAAACATTTCTGGTGAAGACAAGATCGTCAGAACTTTCGTTATTGAAACTGACGCATCCGGTCACGAAACAGTCTACGAAGAAGACGTAGTCATAAAAAGAAAGCCGGGACAACAAGGCGTCACAGAAAGAACTACAATAGGAAGGCGACAAACTGGAATTTCAGCTGCACCAGTGCCAGCACCTTCAAGTCAA…	19428	MRVTTFVILCCALQYVTADAIDDSLLNFNNENFIEIGESTTAEVDVENGTLVERETTRKK YERDGDITPNISGEDKIVRTFVIETDASGHETVYEEDVVIKRKPGQQGVTERTTIGRRQT GISAAPVPAPSSQAPTVVVESNSPIAPAPVSGPVSIGPQLGAVGPYGPSRSSTATTTSGT GVVQQIRTDSTGSSAASAATSASSVAPVIVIEDGSSAASAAAAGSGASGVGGLGLGALGP LGGIGQSGVSSATTSGAGLGGVGAIGASGLGGLGGAGASAAGSAGAGLGGVGVGGSSGSS AASAASGASGAGEVILIDDRSSAASAAAAGSGASGVGGLGLGGLGPIGGIGPIGATSAST SGAGLGGVGAAGASGLGGLGGAGASAAGSAGAG…	6475	523.608	3.96	0.557	23.5367	0.942085	0.972973	1.6834	0.0772201	1.25097	0.200772	31.5521	0.015444	3.79923	7.13514	0.0926641	0.015444	0.0772201	2.91892	17.5907	2.0695	0.648649	0.293436	5.12741
Lepidoptera; Glossata; Ditrysia; Pyraloidea; Pyralidae; Phycitinae; Amyelois	Amyelois transitella	AtraFibH	CM063549.1	ATGAGAGCCACAACCTTCGTGATCTTGTGCTGTGCTCTGCAGGTAAGCTTctctcatttaaaaaatattatcaattttatcttttttttatttagtctaTGGCTATTTTAagctataataaataactaaatttcATATCTCAAATAAGTAAAATGCATTCAATTTGTTGTTGTAGATATcggaaattattttattccaatCCCTATGGTAACATCGAAAGCATTATTACTGTAAATATTCGATCTCTTTTAGTTCCTTCATACCtacgaaaatatttaaatgctaACGATCTTTTTTCGGCGAGGGGGATCTTACGTTTCCAGTCTAAAGGGTTGTGATCCAGTCTgatcagatatttttttgacagGATCTCAGAAGCCAAATGGTTCCTAATACTGT…	13052	ATGAGAGCCACAACCTTCGTGATCTTGTGCTGTGCTCTGCAG	42	GTAAGCTTctctcatttaaaaaatattatcaattttatcttttttttatttagtctaTGGCTATTTTAagctataataaataactaaatttcATATCTCAAATAAGTAAAATGCATTCAATTTGTTGTTGTAGATATcggaaattattttattccaatCCCTATGGTAACATCGAAAGCATTATTACTGTAAATATTCGATCTCTTTTAGTTCCTTCATACCtacgaaaatatttaaatgctaACGATCTTTTTTCGGCGAGGGGGATCTTACGTTTCCAGTCTAAAGGGTTGTGATCCAGTCTgatcagatatttttttgacagGATCTCAGAAGCCAAATGGTTCCTAATACTGTCtacatctgacctccgcaatcatTGTAGGGGGTACAAAATAC…	575	ATGAGAGCCACAACCTTCGTGATCTTGTGCTGTGCTCTGCAGTATGTCGCTGCAGATATCCTCGAGACAGGTATTCTCGGCGGTAATGCCCGGGAATTAAGCGAAAGCACGACAGACGATTTCAGAACTGATGTAAATGGAAATGTAACCGAAGTAAAAACAACGCACAAAGAATTCGAAAGGCAAGGGCAAGTGCCAAATAACATATCAGGCGAAGACAAGCTCGTGAGAACTTTCGTTATCGAAACTGATGCGTCAGGCCACGAAGTCATATAtgaagaagatgtagttatcCACAAAGTGCCAGGATCAACTgctacaacaacaacaaccaCAGCGAGAAGACAGCTTGGTGGACTTCCCGGATTGGCGGCTCCAGCATCATCCTCGACAGGAACA…	12477	MRATTFVILCCALQYVAADILETGILGGNARELSESTTDDFRTDVNGNVTEVKTTHKEFE RQGQVPNNISGEDKLVRTFVIETDASGHEVIYEEDVVIHKVPGSTATTTTTTARRQLGGL PGLAAPASSSTGTSASSSNAPSVVVVEQGGSSSTAASSGSASSGAGGYGLNGLRGSGSTA ASAASSANNAPVVIVEQRGTSSAASASGSSGAGGNGPLGPYGPNGASASGSSSAGAGGNG LNGLYGSNGAAAGASSASGAGLGVNGLGGSSSGSAASAASSSGNAPVVIVEQGGSSSAAA ASGSASAGAEGNGLNGLYGQNGSNAGAASASGAGLGVNGLGGSTSGSAASAASSSGNAPV VIVEQGGSSSAAAASGSASSGAGGYGYGPNGVW…	4158	356.72	4.28	0.083	19.8653	0.841751	5.24291	0.481	0.12025	1.8278	1.0582	24.6032	0.0721501	2.0683	4.54545	0.12025	0.02405	0.12025	4.329	25.1804	0.793651	0.721501	2.81385	5.17076
Lepidoptera; Glossata; Ditrysia; Pyraloidea; Pyralidae; Phycitinae; Ephestia	Ephestia kuehniella	EkueFibH	ON604816.1	atgagagtaacaaccttcgtgatcttgtgctgtgctctgcaggtaagttgacttctcata tttcttcttatttatctgcttgttaagaaattaaaagttacttctgtttcctactaaaca aataaaatatgctattaaaaacctgtataatagaccaagtctcgcaactcagttgtctac cgtcaaaagttgtgatacatacttgtaatcccaactcggttaaaatcgacttggcaatcg catttaaacaatctaatacaagtattatttgtgagacaagttgtgttttcatccgttgtt tattgcgattgcctagtcgatcttaaccgacttggtattgcatgtatcacacaacattta cggtaaaagaactgagtcctttttttacaaatt…	17556	atgagagtaacaaccttcgtgatcttgtgctgtgctctgcag	42	gtaagttgacttctcatatttcttcttatttatctgcttgttaagaaattaaaagttact tctgtttcctactaaacaaataaaatatgctattaaaaacctgtataatagaccaagtct cgcaactcagttgtctaccgtcaaaagttgtgatacatacttgtaatcccaactcggtta aaatcgacttggcaatcgcatttaaacaatctaatacaagtattatttgtgagacaagtt gtgttttcatccgttgtttattgcgattgcctagtcgatcttaaccgacttggtattgca tgtatcacacaacatttacggtaaaagaactgagtcctttttttacaaattattgttttt aataggatctcgtttattttagtggaattcacg…	660	atgagagtaacaaccttcgtgatcttgtgctgtgctctgcagtatgtcgctgcagcagacatcctcgagacgggtattctcggcggaaacgtccgcgaagtaagtgaaagcacaacggataactttactactgatggaaatggaaacgtaaccgaagtgaaaacgacccacaaagaattcagaagacaaggcgaagttccaaacaacatatcaggcgaagacaaactcgtcaggacattcgtcattgaaacagacgcatcaggaaacgaagtaatttacgaagaagatgtggttatccataaagtgccaggaaccagtgctacaacaaaaacaacaacagcacgaaggcagctgggaggaattggaggaacgggcgcagccagttcttccgccgctact…	16896	MRVTTFVILCCALQYVAAADILETGILGGNVREVSESTTDNFTTDGNGNVTEVKTTHKEF RRQGEVPNNISGEDKLVRTFVIETDASGNEVIYEEDVVIHKVPGTSATTKTTTARRQLGG IGGTGAASSSAATSPPRPTSPYGPNGSSSAATSSASGSAPVIVIEENQSSAAAAASSSSS GPNGLLGPYGPNGSAASSAAASGAAGAGGLNGLYGSNGALLSGAAGVNGLNGLYGPNGSS ASSAGAAGIGGLNGLNGSNGSASAASSSASGSGPVIVIEENQSSAAAAASSSSSGQNGLL GPYGPNGSSASSAASSGAAGAGGLNGIYGSNGALLSGAAGANGLNGLYGPNGSSASSAGA AGIGGLNGLNGSNGSASAASSSASGSGPVIVIE…	5631	493.711	3.81	0.054	19.1263	0.337418	9.48322	0.195347	0.0887942	2.2021	1.5095	21.9499	0.0355177	3.53401	7.40543	0.106553	0.0177588	0.0887942	4.58178	23.0865	0.46173	0	2.55727	3.23211
Lepidoptera; Glossata; Ditrysia; Pyraloidea; Pyralidae; Phycitinae; Plodia	Plodia interpunctella	PintFibH	CM050463.1	atgagaGTCACAACCTTCGTGATCTTGTGCTGTGCTCTGCAGGTAAGGAACATTCCTCACTTTTTCTTTCGATTTAAATTCTACATTGTAAGTTGtactaaaatttgtattacaaaTGGAGCATAATTTTAGTTAGACATAATCTGATTTCCCTGTTAAACAGTGTATTTGCCCTCTTGTAGCCCCGTGCGTGTATTCAATTCATACAGTGACTGCACCGACTACAGATATAGAGCATAGCCAATACcgggatatattttattgcaatctGTATAAACCTTTTAGGAGCTATCTCAATGGAGCAGTGCCgtcgaggagttccctcgtttaAGGCAGCTGTCCATGACCTTATGTTCAATTCTTAATGTACATAGATTAATACTTTCCCCAAAAATTCAC…	13894	atgagaGTCACAACCTTCGTGATCTTGTGCTGTGCTCTGCAG	42	GTAAGGAACATTCCTCACTTTTTCTTTCGATTTAAATTCTACATTGTAAGTTGtactaaaatttgtattacaaaTGGAGCATAATTTTAGTTAGACATAATCTGATTTCCCTGTTAAACAGTGTATTTGCCCTCTTGTAGCCCCGTGCGTGTATTCAATTCATACAGTGACTGCACCGACTACAGATATAGAGCATAGCCAATACcgggatatattttattgcaatctGTATAAACCTTTTAGGAGCTATCTCAATGGAGCAGTGCCgtcgaggagttccctcgtttaAGGCAGCTGTCCATGACCTTATGTTCAATTCTTAATGTACATAGATTAATACTTTCCCCAAAAATTCACCCCATCAATTATAGGTGGAactgattttatatttgtatgata…	721	atgagaGTCACAACCTTCGTGATCTTGTGCTGTGCTCTGCAGTATGCCGCTGCAGACCTCTTCGGGGACAGTTTACTCGCGGGAAACGCCCGCGAAGTGAGTGAAAGCACAACAGATAACTTCACAACAGATGGAAATGGAAATGTAACCGAAGTGAAAACAACCCACAAAGAATATCGAAGACACGGCGATGTTCCTAACAACATATCAGGCGAAGACAAACTTGTGAGGACCTTCGTCATCGAAACCGATGCTTCAGGAAACGAAGTAATTTATGAAGAAGATGTTGTTATCCATAAAGTGCCAGGAACCAGTGcgacaacaaaaacaacaactGGAAGAAGGCAACTCGGAGGCCTAGGAGGATCATCAGGTTCAGCTGCAGCATCTAGCGCAAGT…	13173	MRVTTFVILCCALQYAAADLFGDSLLAGNAREVSESTTDNFTTDGNGNVTEVKTTHKEYR RHGDVPNNISGEDKLVRTFVIETDASGNEVIYEEDVVIHKVPGTSATTKTTTGRRQLGGL GGSSGSAAASSASASRPTVIEKNASSATVAASSSASGPNGQNGPGPIGSSPSSPASSSAA GLNGAYGPYGPNGLYGPNGVYGPNGASAASASAAGANGLNGANGSSASSAAASSASGSGP VVVIEENSSSVAAAASSNAAGSNGAYGPYGPNGASAASASAAGANGLNGLNGASAASASA AGANGLNGLNGASAASVSAAGVNGLTRLNGANGLNGLNGANGSSASLGSSAVSGASSSGP AVIIERRQGPNASGSAAAFSTSGLNGPYVPIGS…	4390	385.49	4.07	0.081	26.1503	0.523918	12.5285	0.296128	0.113895	2.20957	0.22779	18.246	0.0683371	2.48292	6.56036	0.205011	0.022779	0.136674	4.60137	18.5877	1.04784	0	2.52847	3.46241
Lepidoptera; Glossata; Ditrysia; Sesioidea; Choreutidae; Choreutinae; Choreutis	Choreutis nemorana	CnemFibH	OX438596.1	ATGAGAGTCACAACCTTTGTGATCTTCTGCTGTGTACTGCAGGTAAGACTCATTCAAGTACTTAAATAatctttcaaatttatgtatctACGAAAAATTTACACtggcattaaaaaaataataataataatactctTTCATGAAAAGATTTTGGTTTTGGCCTATTTGCCATAACTTAGGAGTAACTAGAcatatcataaaacaaatattttgttttagtatgcAGCTGCAGATACCCTACCTTCCGACTTGGAAGACTTCCTTGAACAATCAAATTCGTTCAGAGAGACAGACTTAGACAGCAGTGATGTTATTGAAACTGACAGAAATGGAACTCAATACGAAAAAATAACTAATCGCAAAAAATTCGAAAGAAACGGTGGTGTGGCAGGCGAAGTA…	20811	ATGAGAGTCACAACCTTTGTGATCTTCTGCTGTGTACTGCAG	42	GTAAGACTCATTCAAGTACTTAAATAatctttcaaatttatgtatctACGAAAAATTTACACtggcattaaaaaaataataataataatactctTTCATGAAAAGATTTTGGTTTTGGCCTATTTGCCATAACTTAGGAGTAACTAGAcatatcataaaacaaatattttgttttag	177	ATGAGAGTCACAACCTTTGTGATCTTCTGCTGTGTACTGCAGtatgcAGCTGCAGATACCCTACCTTCCGACTTGGAAGACTTCCTTGAACAATCAAATTCGTTCAGAGAGACAGACTTAGACAGCAGTGATGTTATTGAAACTGACAGAAATGGAACTCAATACGAAAAAATAACTAATCGCAAAAAATTCGAAAGAAACGGTGGTGTGGCAGGCGAAGTATCAGGAGAAGACAAAATTGTTAGAACTTTTGTCATTGAAACTGATGCATACGGCCACGAAACCATTTACGAAGAAGATGTAGTAATAAAGAAGGTACCTCATAGTCACGGAGCTTCAGCATCAGCTTCAGCATCATCTCGAGGAAGGCGCCCAGTAGCAAGACCACAAGCTGGACCA…	20634	MRVTTFVIFCCVLQYAAADTLPSDLEDFLEQSNSFRETDLDSSDVIETDRNGTQYEKITN RKKFERNGGVAGEVSGEDKIVRTFVIETDAYGHETIYEEDVVIKKVPHSHGASASASASS RGRRPVARPQAGPSRPAAAASAAAAGGRGGAGGPGGPVGPRATSAATAVGPSGNGGPGGW GPGYRGPGSAAAAAAATGGRGQGPVVVIENNRGGSGSGAAASAAASGGQGGPGGPGGAGG PGAAAASAAAAGGPGPAGVTIIENNQGGSGAAAASAAGPGGRGGAGGAGGAGGSGAASAA AASGPGGYGGPYGGPSGPGYGGPGSAAAAAAAAGGAGQAPVIVIENNEGGSGSAAAASAA GSGGQGGAGGAGGAGESGAASSAAASGGRGGAY…	6877	547.637	9.18	-0.03	28.6608	2.00669	2.79192	0.305366	0.0727061	1.33779	3.0682	37.5018	0.0436237	1.96307	0.11633	0.101789	0.0436237	0.11633	5.58383	10.1643	0.697979	0.494402	2.96641	1.96307
Lepidoptera; Glossata; Ditrysia; Sesioidea; Sesiidae; Sesiinae; Sesiini; Sesia	Sesia bembeciformis	SbemFibH	OX031025.1	ATGAGAGTCACAACCTTTGTGATCTTGTGCTGTGCACTGCAGGTGAGAATTTCTCgtacttttataaatacttttaccGATTActttcattttgttatattttccgtgttgtatatgtaatgtaattattgtttCATTACGTTTTTCGTAATCTCTGCTCACTAAATTATCTTTAGAAGTCTTTATATTGAGCTATGTACTTCGGAAATCCATTAATTTCTTAGAGCTAGaatgaaattcaaaataatatttcaaacggTTGAGTTAGGGACCAAGTTTGCACTTAAGTAACGCAAAATCTATTACGTTTGTAAAGGTAGTCTCTATTTTTAACATCTCAGGTTGGTATCATTAATTGTAGTATTGGTTATCAATTATCATCACGGTTATTAATATTCT…	18295	ATGAGAGTCACAACCTTTGTGATCTTGTGCTGTGCACTGCAG	42	GTGAGAATTTCTCgtacttttataaatacttttaccGATTActttcattttgttatattttccgtgttgtatatgtaatgtaattattgtttCATTACGTTTTTCGTAATCTCTGCTCACTAAATTATCTTTAGAAGTCTTTATATTGAGCTATGTACTTCGGAAATCCATTAATTTCTTAGAGCTAGaatgaaattcaaaataatatttcaaacggTTGAGTTAGGGACCAAGTTTGCACTTAAGTAACGCAAAATCTATTACGTTTGTAAAGGTAGTCTCTATTTTTAACATCTCAGGTTGGTATCATTAATTGTAGTATTGGTTATCAATTATCATCACGGTTATTAATATTCTGTAACGAATTATTGTATGGATCAACTCGTAAAATAGCCGGGT…	2260	ATGAGAGTCACAACCTTTGTGATCTTGTGCTGTGCACTGCAGTACATTACTGCAGATGTTGTAGAAGATGAATACTTAAGAAAGTTTCTCGCTTTCGAGAATGAGTTTAAAGAAACAGATCTAAGCACAACGGATGAAATCGATGTCGACCAAAACGGAACCGTTTTCGAAAAGTCGACTGTTCGCAAGAAATTCGAAAGGGATGGTGGTGCAGCAGGCAATGTCTCCGGCGAGGACAAGGTCGTTAGAACTTTTGTCATCGAGACGGACGCGACAGGACACGAAACCATATATGAAGAGGATATCACCATAAAGAAGGTACCAGGAGCAGCTGGTGCGTCATCTAGCGCATCATCGGTATCTTCAGCTGGATCAAAACGCAGGTCACGTCCAGGAAGA…	16035	MRVTTFVILCCALQYITADVVEDEYLRKFLAFENEFKETDLSTTDEIDVDQNGTVFEKST VRKKFERDGGAAGNVSGEDKVVRTFVIETDATGHETIYEEDITIKKVPGAAGASSSASSV SSAGSKRRSRPGRRPAVGAAAAGAASSAASGPGGVVGRGASAGAGAGAGAGSGSLSGRGP LGPSGPYGPYGRIVGAPRGSAAGSSAAASSTSQPGPIVIIEEGASAAAAAAAASSAASGP GGVVGRGASAGAGAGAGAGSGPQLGVGPLGPLGPLGPGGPLGPGGPKGPGGPKGPQRPRS PVVIVEGGSSAAAGAASSAASGPGRIAASGAGAGAGAGAGSGSLSGRGPLGPSGPYGPYG GIVGAPRGSAAGSSAAASSASQPGPIVIIEEGA…	5344	453.256	11.13	0.171	22.2305	3.83608	0.0748503	0.187126	0.0935629	1.98353	1.79641	28.0689	0.0187126	3.53668	4.52844	0.823353	0.0374251	0.149701	12.3129	13.5479	0.392964	0	1.23503	5.14596
Lepidoptera; Glossata; Ditrysia; Sesioidea; Sesiidae; Sesiinae; Synanthedonini; Synanthedon	Synanthedon formicaeformis	SforFibH	OX243954.1	ATGAGAGTCACACCCTTCGTGATCTTGTGCTGTGCATTGCAGGTGagtacttttattaataattttatatcattttaaagtaatttacaTTGTGTTTATCTGTACTTATATATTGTCTtcttctataatataaaatgtttaattctATCTTTCACGTTTTTTTTAGGTCTTTCATGTAAATTTTGacctattttttgtatatatgaataataatggATCGGTTAGAAGTAGCCTATAGATTACTAGcgtattaaaaatttagaaagcagtaatattttataaaagtaataaaaatcttcatatttgtctgtctgactgttcgcgataaactccaaaactactgcaccgattttcacgctgttttcatcaatggataggttctcgaggaaggttttagta…	13532	ATGAGAGTCACACCCTTCGTGATCTTGTGCTGTGCATTGCAG	42	GTGagtacttttattaataattttatatcattttaaagtaatttacaTTGTGTTTATCTGTACTTATATATTGTCTtcttctataatataaaatgtttaattctATCTTTCACGTTTTTTTTAGGTCTTTCATGTAAATTTTGacctattttttgtatatatgaataataatggATCGGTTAGAAGTAGCCTATAGATTACTAGcgtattaaaaatttagaaagcagtaatattttataaaagtaataaaaatcttcatatttgtctgtctgactgttcgcgataaactccaaaactactgcaccgattttcacgctgttttcatcaatggataggttctcgaggaaggttttagtatataatttacaaagtttcgcgggcgaagtcgcaggcagcagc…	2003	ATGAGAGTCACACCCTTCGTGATCTTGTGCTGTGCATTGCAGTACATCAATGCAGAAGTTGTGCAAAATTTTCCCGACCTTAAAAAAGGATACAAAGAGACAGACATAAGCACAACTGATGAATTcgatattgataaaaatggAACCGTTTTAGAAAAAACGACTACACGCAAGAAATTTGAAAGAGATGGGGGTACTCCTGGCAACGTTTCAGGTGAAGATAAGGTTGTCAGAACGTTTGTAATTGAAACAGATGCCTCAGGACATGAAACTATTTATGAAGAAGatgttgtaataaaaaaagttcctACCGGTTCAAGTTCGAGTTCTGCTGCCGCTACAAGTGCGTCAAGCTCTTCTACATCGAAACCGGGTAGCGCAACTCCATCTAGTGCCGGT…	11529	MRVTPFVILCCALQYINAEVVQNFPDLKKGYKETDISTTDEFDIDKNGTVLEKTTTRKKF ERDGGTPGNVSGEDKVVRTFVIETDASGHETIYEEDVVIKKVPTGSSSSSAAATSASSSS TSKPGSATPSSAGAGAVAGSGSGVVGGSGAVVRPSAPHGSVVIVGKDTSSSAAASSASSS TGSEPGYLSGMRGSAAGTGAGTAAGAGARVGKQGAEIIEIIEKGSSSASASAASASASGQ SGPGRVGPGGRLGPYGPGNLRGPGGALAGAGAGAGAGAGAGAGVGNRGVGGPSGPGGPGN QGGEIIIIEGGSLSASASAASASASGQSGPERVGPGGRLGSYGPGNLRGPGGVGGPSGPS GPGKQGAPIRIIEDGSSSSSASAASASASGQSG…	3842	334.479	10.38	-0.174	16.5539	5.10151	2.00416	1.09318	0.156169	3.12337	2.4987	31.4159	0.0780843	4.55492	4.32067	1.11921	0.0520562	0.182197	8.66736	13.6908	1.04112	0	1.30141	3.04529
Lepidoptera; Glossata; Ditrysia; Tineoidea; Gracillariidae; Euspilapteryx	Euspilapteryx auroguttella	EaurFibH	OX637642.1	ATGAGAGCATCAACCTTCGTGATCTTGTTCTGTGCTCTGCAGGTGAGTCCTCTTCTACTTTTCTACTTTTAATATCTATGGTTTTCTTCGTTGTCCTATGGTTTCTTGTCATATATGTGTAACACAATATAATTAAGAGCTATACTGCTGCTGCTGTTTAGATGACTCATGAAAATTTGTCATAATGCCACTATGCACACAAAGGATCTTTAGCCTCAGACGGACAGAAAACATATCAAGACTCAAAGACGGATGGGTCCTATATTAttgtacttactaaaaattaGAATCATCATTTGCATCTATCGTActtctaaaattaaaactacttTTCTCCCAATCTCAGGGACTGCTATATATAGGCATATAATATAGGTAGTCtcataatatttataagat…	16631	ATGAGAGCATCAACCTTCGTGATCTTGTTCTGTGCTCTGCAG	42	GTGAGTCCTCTTCTACTTTTCTACTTTTAATATCTATGGTTTTCTTCGTTGTCCTATGGTTTCTTGTCATATATGTGTAACACAATATAATTAAGAGCTATACTGCTGCTGCTGTTTAGATGACTCATGAAAATTTGTCATAATGCCACTATGCACACAAAGGATCTTTAGCCTCAGACGGACAGAAAACATATCAAGACTCAAAGACGGATGGGTCCTATATTAttgtacttactaaaaattaGAATCATCATTTGCATCTATCGTActtctaaaattaaaactacttTTCTCCCAATCTCAGGGACTGCTATATATAGGCATATAATATAGGTAGTCtcataatatttataagattGTCTTAAAATCGCTGCCACAGTAAGATATTTATAATGCCTA…	1037	ATGAGAGCATCAACCTTCGTGATCTTGTTCTGTGCTCTGCAGTACGTAACTGCAGATGACTATTATAATACCTTATTAAGAGATCTTCAAGCTCTTGAAAATAGAGCGTATATAGAAGAGGACTTAGAAACATCAGACAAATATGTAACTGACTCAAACGGAACCACCTACGAACAATCGACTCATCGTAAAAAGTTTGAAATCGATGGCGTCAACGTACCAGCTGCTGATTCAGGTGAAGAAGAGGTGGTAAGAGTGTACACCATTGTAACAGACAAGTTTGGTCATCAAACCATCACCGAAGAAGACACTGTAATGAGAAAAGTAGCTGAATCGAGCGCTTCTGCTTCAAGTTCCACTTTAAGTTCTGCCGGTGCTGGATCTTCAGGAGCTGGCGCT…	15594	MRASTFVILFCALQYVTADDYYNTLLRDLQALENRAYIEEDLETSDKYVTDSNGTTYEQS THRKKFEIDGVNVPAADSGEEEVVRVYTIVTDKFGHQTITEEDTVMRKVAESSASASSST LSSAGAGSSGAGANVAAGAAAYARAQQGPNGPSRPQDQGPNNAGPQGPYRQQGPQNQGPY GPQEQGNAGPQGSIGSNAGPQGLGSSASASASVNVQSPVIIEDIEENIYAPEINVIRDQG PQGYQPYGPQGAGPQEAGPQGPGPQGAGPLGAGPQGPGQQGAGPKGPNGPQGPGPQGPRA DAYATAAASASAGPDNQGPYGPGPQGPGPKGPQEYQPFGPNGPQGAGPQGPNGPQGAGPQ GTGPKGPQEYQPYGPNGPQGPNGPQGAGPQGPG…	5197	491.419	6.42	-1.415	7.17722	1.07754	3.98307	1.25072	0.0769675	2.23206	15.2588	29.2284	0.0577256	0.269386	0.30787	2.36675	0.0384837	0.153935	28.6511	1.61632	0.904368	0	4.84895	0.500289
Lepidoptera; Glossata; Ditrysia; Tineoidea; Psychidae; Psychinae; Luffia	Luffia ferchaultella	LferFibH	GCA_949709985.1	ATGAGGGTACCGACCTGTGTGATCTTGTGCTGCGCCTTGCAGGTAAGAATAAAAAACTACAGATAATCTATTATTAGTAGTCAGTTTTAATGTCTGGAAAAACCTAATTTTCCGTGTTCCGtacattcataataaaaaaaatccttataaGATTATTCTAATTGCTGGCTGTCCGTTCGTCtttcacagcctattttctccgaatcatCCAAAAGAAGTTGGAATTTAGTGCTTAGACAGTTTGGTGACGCAGCCACGAATGTATAGATAGCatcagtaaataaaatttcattttgcaagtTAATTTGagggcaaattagaaaaaaaaacttttcataagTGTACCATGGtgacatcaaatgaaagtgcttaatatttttattataaatttaaatgtag…	27050	ATGAGGGTACCGACCTGTGTGATCTTGTGCTGCGCCTTGCAG	42	GTAAGAATAAAAAACTACAGATAATCTATTATTAGTAGTCAGTTTTAATGTCTGGAAAAACCTAATTTTCCGTGTTCCGtacattcataataaaaaaaatccttataaGATTATTCTAATTGCTGGCTGTCCGTTCGTCtttcacagcctattttctccgaatcatCCAAAAGAAGTTGGAATTTAGTGCTTAGACAGTTTGGTGACGCAGCCACGAATGTATAGATAGCatcagtaaataaaatttcattttgcaagtTAATTTGagggcaaattagaaaaaaaaacttttcataagTGTACCATGGtgacatcaaatgaaagtgcttaatatttttattataaatttaaatgtagatCTCAAAggatattaacaaaaatattgaaaaacttACCATT…	1763	ATGAGGGTACCGACCTGTGTGATCTTGTGCTGCGCCTTGCAGTATGTTACTGCAAACATAAACGACATGGATTGGTACAAAGAATGGAAAAATAACCAAGCGCAATTTAAAACAACCGACATAAGTAACACCGATGACTATATAATAGGTGAGAATGGAGACCTAATCGaagaacaaatacataaaaaaaagtacgaAAGAAATGGTAACTTAACTGCAAACAATGAATCAGGAGAAGATAAAATTGTACGAACTTTCGTCATTGAGACCGATGCGTCTGGTCACGAAGTGATCTACGAGGAAGACGTAGTATTTAAAAAGGTACAAGGTAATAAAAAAGCAAAAGCAACAGCACGTTCAAGTGCCTTAGCAGGTGGTGCAGGAGCAAGTGGTAGAGGG…	25287	MRVPTCVILCCALQYVTANINDMDWYKEWKNNQAQFKTTDISNTDDYIIGENGDLIEEQIHKKKYERNGNLTANNESGEDKIVRTFVIETDASGHEVIYEEDVVFKKVQGNKKAKATARSSALAGGAGASGRGQSVNIRQTNQRGSGAGAGSGSGSGAGSGAGAGAGSGAGAGYGLGAGYGAGSGAGSGSGAGAGSGSSAGVGSSSGFGTGAGYGLGSGASAAANAASSAAAAASAAAASAAAAARSGGSFGTGIATGTGSGSGAGAGAGAGAGAGERIVIVQDSFGVSSSSAGSGAGAGSGAGAGAGAGAGSGTGAGYGSAYGAGSGAGSGSGAGAGSGSGAGAGSGAGAGSGSGFGAGTGYGVGAGANAAAIAAAQSAAAAAAAASAAATAGSYGSS…	8428	668.743	4.43	0.243	30.4461	0.84243	1.18652	0.8187	0.0711913	0.961082	2.44423	33.448	0.0237304	2.08828	1.06787	0.177978	0.0237304	1.40009	0.213574	16.8842	3.03749	0.0237304	2.83579	2.00522
Lepidoptera; Glossata; Ditrysia; Tineoidea; Tineidae; Nemapogoninae; Nemapogon	Nemapogon koenigi	NkoeFibH	OZ004630.1	ATGAGAGTAACAGGCTTCGTGATCTTGTGCTGCGCATTgcaggtaaatattttttcataatttttttttaatataatctgAATATGTtttaacaatatattattattattgcataaACAACTatgttctacaaaaaaaaatatttttatgattacaatataatttttatacttgACATAGTAGTCATGAATGAGTCCATACAGAACAAAAACAACTTCATTGTCGGTattgccagagacaccagtaatttaaaaaaaaaaaatttatttagttGTATTTTGAATTGTTGTTGCGTAAATGTAAAtttgttgtaaattgtaaatgcaCCCAGTATAGGCTGGAATATGTCATAATTATGTTttccaaatatttataaaccaattatgagtaggtattatt…	23015	ATGAGAGTAACAGGCTTCGTGATCTTGTGCTGCGCATTgcag	42	gtaaatattttttcataatttttttttaatataatctgAATATGTtttaacaatatattattattattgcataaACAACTatgttctacaaaaaaaaatatttttatgattacaatataatttttatacttgACATAGTAGTCATGAATGAGTCCATACAGAACAAAAACAACTTCATTGTCGGTattgccagagacaccagtaatttaaaaaaaaaaaatttatttagttGTATTTTGAATTGTTGTTGCGTAAATGTAAAtttgttgtaaattgtaaatgcaCCCAGTATAGGCTGGAATATGTCATAATTATGTTttccaaatatttataaaccaattatgagtaggtattatttccaattatgaaattattgatttttttcaataatcaaTCAAA…	437	ATGAGAGTAACAGGCTTCGTGATCTTGTGCTGCGCATTgcagtATGTCTCTGCAAACAACGCGTACAGCGAAATTGAAGAACTAAATCAGCATCCAAACAATTTTAGAGAAACAGATTTAAATGTTTCGGATGAATACGAAGAAGATAGAAATGGAACTGTATTTGAGAAGACAACGTCTAGAAAGAAGTACGAACGGGAGGGAGTTGCTCCTCGTGTATCTGCAGGAGATAAGGAGGTCAGAACTCTCGTGATTGAAACTGACGCTAGCGGTCACGAAACTATTTACGAAGAAGATGTCATCATACATAAAGTTGGGGGTAAACGCAGAAAAGTATCAGGTCAAGCACAATCTGTAAGCGCGGGATCTTCAGCAGTCGCTACCTCCGGTGCTGCAGCT…	22578	MRVTGFVILCCALQYVSANNAYSEIEELNQHPNNFRETDLNVSDEYEEDRNGTVFEKTTS RKKYEREGVAPRVSAGDKEVRTLVIETDASGHETIYEEDVIIHKVGGKRRKVSGQAQSVS AGSSAVATSGAAAYGPYGGQTYRNGPSASAAAGQGAQVVVIEENNGRGAAASSSSAASAS DGRGGNRGLGAGRGGSSAASAASAAAAAGRQQEQVVVIERNGSAGASSSSGAAAGGAGGR GGAGSASAGAGAGAGAGDSGVSGPYGPYGNQGYGNGAGGSGAASGAAASAAAGQGAQVVV IEENNGSGAAASSSSAASASGGRGGNRGLGAGRGGSSAASAASAAAAAGRQQGQVVVIER NGSAGASSSSGAAAGGAGGRGGAGSASAGAGAG…	7525	637.536	10.09	-0.102	27.0432	4.38538	4.46512	0.730897	0.0664452	2.33887	4.30565	28.3455	0.0398671	1.52824	0.770764	0.119601	0.013289	0.0664452	1.54153	16.3189	0.265781	0	2.25914	5.39535
Lepidoptera; Glossata; Ditrysia; Tineoidea; Tineidae; Tineinae; Tinea	Tinea trinotella	TtriFibH	HG992306.1	ATGAGAGTAACAGCCTTCGTGATCCTGTGCTGCGCATTGcaggtaatatttttataatattcgtattacattaaaataaatttctaaacaaaatttagaaatggtaatttggtaatttttttggtattttttttatacaaaatacgagtataaacctattgatttaacaaaaatgGAAGATACGTTACGAATGTGTGGAACTGGTAAACAATGTCTAACTAACGCACCTAAATTTAAATCACGGCCTATTACCGCTAGAGCACGTCTTATGCATTCTGTCTTGCCGCGTCCCACTGTGACAAAATGTTCTATATCTTTCGTAAAAAtttctcgttaacgaaatcggTAATGCAACTGTGGGTGTGACTTTGCGTGTAGTAGAAATTAGAATGATATTCT…	17470	ATGAGAGTAACAGCCTTCGTGATCCTGTGCTGCGCATTGcag	42	gtaatatttttataatattcgtattacattaaaataaatttctaaacaaaatttagaaatggtaatttggtaatttttttggtattttttttatacaaaatacgagtataaacctattgatttaacaaaaatgGAAGATACGTTACGAATGTGTGGAACTGGTAAACAATGTCTAACTAACGCACCTAAATTTAAATCACGGCCTATTACCGCTAGAGCACGTCTTATGCATTCTGTCTTGCCGCGTCCCACTGTGACAAAATGTTCTATATCTTTCGTAAAAAtttctcgttaacgaaatcggTAATGCAACTGTGGGTGTGACTTTGCGTGTAGTAGAAATTAGAATGATATTCTTTCTGAACGAGTtacacattttgtagtgaacaataaagcgca…	1081	ATGAGAGTAACAGCCTTCGTGATCCTGTGCTGCGCATTGcagTATGTTTCTGCAAACAATGCGTACAGCGATCTAGGAGACTTCGTGAATAACCCTAATAGTTTCAAAGAAACTGATTTAAGTGTATCAGATGTTTATGAGCAAGATAAAAATGGAACTGTATACGAACGAAAAACCTCTCGTAAAGTTTTTGAAAAAGATGGAGCATCCAGTCCTCCAAACGTGTCTGGCGAAGATAAATTAGTCAGAACACTAGTTATTGAGACAGATTCTTCAGGCCACGAAACCATATatgaagaagatgtagtaataCATAAATTGCCAGGAAAACAAAGAACTGCAACAGCCTCTGCAGCAGCAGCATCTTCATCTAATAGAGGGCGAACCCGAGGAGGAGCT…	16389	MRVTAFVILCCALQYVSANNAYSDLGDFVNNPNSFKETDLSVSDVYEQDKNGTVYERKTSRKVFEKDGASSPPNVSGEDKLVRTLVIETDSSGHETIYEEDVVIHKLPGKQRTATASAAAASSSNRGRTRGGAGAGSGAGAGSGYGAGYRYGGYGPYGGNGRGAGSSGAAAASSSSNQGPVVVIEENNVAAAATSAAAASSGNGPRPYGPHGPNGRYGPGSNAGSAASSSAAGSGASGSSGQNGAVVIRRNGYGSGAGAASGAAAGAGSGAGSGAGAGAGAGSGAGAGSGSGAGAGSGYGAGYGGYGQYGGNGRGAGSPGAASASAATSSSGSQGPVVVIEENNVAAAATSAAAASSGNGPRPYRPYGPNGRYGPGSNAGSAASSSAAGSGASGSSGQN…	5462	466.272	9.58	-0.174	24.2951	3.00256	5.19956	0.201391	0.0915416	1.44636	2.39839	28.6891	0.0549249	1.40974	0.292933	0.183083	0.0366166	0.128158	4.43061	17.338	1.57451	0	5.03479	4.1926
Lepidoptera; Glossata; Ditrysia; Tineoidea; Tineidae; Tineinae; Tinea	Tinea semifulvella	TsemFibH	OU342585.1	ATGAGAGTAACAGCCTTCGTGATCCTGTGCTGCGCACTGCAGGTAATGTcccttattattaaataaaccaaactaaataATCGTGTGTTCGTCTGTAAATATCACTTTTACgagtaagtaaaaatatatgatcAAACCATGCAATAACACGAGTCTCATGAGTAACAGCAGGGTCAGGCACATTGTCATAGTGCGTCGCAGTGAATtctatcattaaaaaatatatatatagtagtgcgtccgcaatgtttgcgcaggctcatacagatgacttctttgctataagacgcaaaaccactgcatcattgcttaacagagtgaggacaagcactaacagtatcctgaagatgatatctgaaagataaagttcgccgtgcattggctgcttcgtgcggctgc…	17845	ATGAGAGTAACAGCCTTCGTGATCCTGTGCTGCGCACTGCAG	42	GTAATGTcccttattattaaataaaccaaactaaataATCGTGTGTTCGTCTGTAAATATCACTTTTACgagtaagtaaaaatatatgatcAAACCATGCAATAACACGAGTCTCATGAGTAACAGCAGGGTCAGGCACATTGTCATAGTGCGTCGCAGTGAATtctatcattaaaaaatatatatatagtagtgcgtccgcaatgtttgcgcaggctcatacagatgacttctttgctataagacgcaaaaccactgcatcattgcttaacagagtgaggacaagcactaacagtatcctgaagatgatatctgaaagataaagttcgccgtgcattggctgcttcgtgcggctgctggtctggcgggagtgagggcaatcctgtcagattggtgggg…	559	ATGAGAGTAACAGCCTTCGTGATCCTGTGCTGCGCACTGCAGtatgTTTCTGCAGACAATGCGTACGGCGATCTAGGAGACTTCCTAAATAATCCGAACAGTTTCAAAGAAACTGACTTAAGCGTATCAGACGTTTTTGAAGAAGACAATAATGGAACTGTATACGAACTAAAAACTTCTCGAAAGGTATTCGAAAGAGATGGAGTAACTAGTCCAGTAAATGTATCTGGTAATGACAAGGTTGTTAGAACTCTTGTTATCGAGACTGACGCTTCTGGACATGAAACTATATATGAAGAGGATCAAGTAATACACAAGGTTGGTGGAAATCAAGTTACTGGTTCTTCAGCATCGAGTGCAGCAAGTGCAGCTTCATCGTCCAACGGAGGACGTGGACCC…	17286	MRVTAFVILCCALQYVSADNAYGDLGDFLNNPNSFKETDLSVSDVFEEDNNGTVYELKTS RKVFERDGVTSPVNVSGNDKVVRTLVIETDASGHETIYEEDQVIHKVGGNQVTGSSASSA ASAASSSNGGRGPYGPRYNAGQGSTASSSAAASAGVARPSNNPVVIQRNGSGSGASAGAG AGVGAGPAYGPGYGNDNRYGNNGNRAGGAATVATASTASSAPVIIIEENNAPRPVGPSSN RPNGPNGPYGPYGPEYNAGQGPVTSSSAAASAGVAKPNNGPIVINHNRLGSGASSGAGAG AGAGAGSGPGYGPGYGNDNRYGNNGNRAGGAATVATSSTASSAPVIIIEENNAPRPVGPL SNGPNGPYGPYGPGYNGGRGPATSNSAAAASSS…	5761	500.872	5.04	-0.245	25.2734	2.29127	7.65492	2.49957	0.0867905	1.00677	1.33657	27.4432	0.0520743	3.40219	0.208297	0.72904	0.0173581	0.104149	3.69727	13.9386	2.41278	0	5.95383	1.89203
Lepidoptera; Glossata; Ditrysia; Tineoidea; Tineidae; Tineinae; Tinea	Tinea pellionella	TpelFibH	OX411245.1	ATGAGAGTAACAGGCTTCGTGATCCTGTGCTGCGTATTGcaggtaaaataataactgttCTTACTATCTTAGCAGTGCTTACTATCAATTACTAGGTAATTGTTGTTAAATTGTAGAATTATGTTTAAgttatctattaattttattttcagtatgTTTCTACGAACAATGAGTTCAGCGATCTAAGAGACTTCGTATATAATCGACAAAGTTTCACAGAAAGAAATTTGAGCGAATCAGATGTAATAGAGCAAGATAAAAATGGAACTCTATTCGAACGAAAAACTTCTCGTAAAATTTACGAAAAAGACGGAGCAGTAAGTCCACCTAACGTATCTGGCGAAGACAAACTAGTCAGAACATTCGTTATTGAGACAGACGCTTCTGGACACGAAACTA…	19703	ATGAGAGTAACAGGCTTCGTGATCCTGTGCTGCGTATTGcag	42	gtaaaataataactgttCTTACTATCTTAGCAGTGCTTACTATCAATTACTAGGTAATTGTTGTTAAATTGTAGAATTATGTTTAAgttatctattaattttattttcag	110	ATGAGAGTAACAGGCTTCGTGATCCTGTGCTGCGTATTGcagtatgTTTCTACGAACAATGAGTTCAGCGATCTAAGAGACTTCGTATATAATCGACAAAGTTTCACAGAAAGAAATTTGAGCGAATCAGATGTAATAGAGCAAGATAAAAATGGAACTCTATTCGAACGAAAAACTTCTCGTAAAATTTACGAAAAAGACGGAGCAGTAAGTCCACCTAACGTATCTGGCGAAGACAAACTAGTCAGAACATTCGTTATTGAGACAGACGCTTCTGGACACGAAACTATTTATGAAGAAGATGTAGTAATACATAAAGTTCCAGGAAAACAAGAAGCACAAGCTACAGCAACTTCACACGCTGCAGCAGGATCAGCTTCAAGTTTGCGCAATAGAGGT…	19593	MRVTGFVILCCVLQYVSTNNEFSDLRDFVYNRQSFTERNLSESDVIEQDKNGTLFERKTS RKIYEKDGAVSPPNVSGEDKLVRTFVIETDASGHETIYEEDVVIHKVPGKQEAQATATSH AAAGSASSLRNRGANYNTRGAVSATTNAQRYNAGQAAASSSSASSGAAGQSESVVVIERS NGYGAGAGAGAGSGAGAGSGAGSGVGSGYGLGYGTGSGAGSGAGSGASAGSGAGAGSGSG AGSGAGSGAGSGSGYGAGYGSGRGSGAGSGAGSGAGSGAGSGAGSGSGAGYGSGAGSGAG SGAGSGAGSGSGYGAGQTEVVVIERSNSAGAGSGAGAGSGAGSGAGSGSGSGAGYGSGSG YGAGYGAGRGSGAGTGAGSGAGYGSGAGSGAGS…	6530	520.765	8.57	-0.139	18.928	2.45023	1.24043	0.168453	0.0765697	2.18989	1.17917	42.9403	0.0612557	1.04135	0.612557	0.137825	0.0153139	0.137825	0.137825	19.709	0.520674	0	5.28331	3.16998
Lepidoptera; Glossata; Ditrysia; Tortricoidea; Tortricidae; Olethreutinae; Eucosmini; Epinotia	Epinotia nisella	EnisFibH	OW028674.1	ATGAGAGCAACCACCCTCGTGATCTTGTGCTGTGCGGTGGCGGTAAGTCCTTCTAAATCTATTACTTTTTACTCTTTCTTTGCTAGTGTCTTACTTTATTAATCTATCTACTTTATATCTTATTTCCTTCTTTCTTTCTGTTGACTCAATTTATACAATTTGTCTCTCTTTACAATCATCATTCCCACTTGTCTCATATTTGGGAGATGATGAGGCTCTTAACAATTTAACACTAACATCAAAGCCTGGGAATCGCTTTTTTGAAATTTCTTCTCCAATTCAAGCgatgtttgtaattttttgtagtCAAGCCATTTACTCTACCTTACGACGATCAAAAAACTTTATAACTGTTTCCTCTAAAATCCTCATATAGTTgaaaactctctctctctctct…	13893	ATGAGAGCAACCACCCTCGTGATCTTGTGCTGTGCGGTGGCG	42	GTAAGTCCTTCTAAATCTATTACTTTTTACTCTTTCTTTGCTAGTGTCTTACTTTATTAATCTATCTACTTTATATCTTATTTCCTTCTTTCTTTCTGTTGACTCAATTTATACAATTTGTCTCTCTTTACAATCATCATTCCCACTTGTCTCATATTTGGGAGATGATGAGGCTCTTAACAATTTAACACTAACATCAAAGCCTGGGAATCGCTTTTTTGAAATTTCTTCTCCAATTCAAGCgatgtttgtaattttttgtagtCAAGCCATTTACTCTACCTTACGACGATCAAAAAACTTTATAACTGTTTCCTCTAAAATCCTCATATAGTTgaaaactctctctctctctctctctctctctctctctctctctctctctctctctctctctct…	639	ATGAGAGCAACCACCCTCGTGATCTTGTGCTGTGCGGTGGCGTACGCCGCAGCTGAACAAGGCGCAGAAGATGGCTACCTACAAGGCATCTTAGCCTTAGAGCAGCAATTCAGAGAAACCGCATTTGACGAACAAGACACAATCGTAAACCAAAATGGAACCCAATACGAAAAACACACGACCCGCAAATCTTTTGAGAGAAATGGCGCTAAACCAAATATCTCAGGGGAAGACAAGATTGTGAGGACCTTCGTCATCGAAACTGATGCTGACGGTCACGAGACGATTTACGAAGAAGACGTGATCGTCAAGAAGGTTGCTGGCACAGGGGAAACCCAAAAGATCACCACCGGACGCCGTGCCATCTCCGGTTTAGGTGGATCTTCCGCTAGCTCCAGC…	13254	MRATTLVILCCAVAYAAAEQGAEDGYLQGILALEQQFRETAFDEQDTIVNQNGTQYEKHT TRKSFERNGAKPNISGEDKIVRTFVIETDADGHETIYEEDVIVKKVAGTGETQKITTGRR AISGLGGSSASSSSSASSGSGQAPSGQLGSGSSANAGASAGSNGPYGSQGQQGPQTLWGP GSSASAAASAQGQGPVSSANAAASAQSGQGPQGIQGPYGPQGQNGPWGPGSSASAAASAQ SGQGPQGLQGPNGPQGQNGPWGPGSSASAAGLAQGQGPVSSANAAASAQSGQGPQGLQGP NGPQGQNGPWGPGSSASAAASAQSGQGPQGLQGPNGPQGQNGPWGPGSSASAAGSAQGQG PVSSANAAASAQSGQGPQGLQGPNGPQGQNGPW…	4417	403.136	4.3	-0.693	16.9346	0.407516	5.11659	0.475436	0.113199	0.860312	15.4403	23.6586	0.0452796	1.49423	2.71678	0.203758	0.0226398	0.181118	11.7048	15.0781	1.22255	1.83382	1.08671	1.40367
Lepidoptera; Glossata; Ditrysia; Tortricoidea; Tortricidae; Olethreutinae; Grapholitini; Cydia	Cydia amplana	CampFibH	NC_086069.1	ATGAGAGCAACCACCCTCGTGATCTTGTGCTGTGCGGTGGCGGTAAGTCCTTCTTTTctatcttcatcatcatcatcataacttaagagcttttcTCTAGTAAAACAAGCTGCGGCATCGACGAGCTACCTCCGATATTAATAAAAGCCTGTGCAGTAGAACTAACTCCTCCACTGATCTATATTGTAAACTAGTCGTTTCTCGAGGGTATCTTTCCCGATGCGTTAAAACAAGCTGTAATAAACGCATCCATAAAAAGAACCAAAAAACCTACCCAAACAACTACCGGCCGATAGCTCTGTTACCcgcaatttcaattttttttgaaaaagcaATGTGTACTTATGAAAAAGTCAAGTTTAACATACTCCTTCACAAATTATACGGAATGGGAGTGCG…	28049	ATGAGAGCAACCACCCTCGTGATCTTGTGCTGTGCGGTGGCG	42	GTAAGTCCTTCTTTTctatcttcatcatcatcatcataacttaagagcttttcTCTAGTAAAACAAGCTGCGGCATCGACGAGCTACCTCCGATATTAATAAAAGCCTGTGCAGTAGAACTAACTCCTCCACTGATCTATATTGTAAACTAGTCGTTTCTCGAGGGTATCTTTCCCGATGCGTTAAAACAAGCTGTAATAAACGCATCCATAAAAAGAACCAAAAAACCTACCCAAACAACTACCGGCCGATAGCTCTGTTACCcgcaatttcaattttttttgaaaaagcaATGTGTACTTATGAAAAAGTCAAGTTTAACATACTCCTTCACAAATTATACGGAATGGGAGTGCGAGGAATAACACACAAATGGTTCcaatcttatttaaataatag…	2750	ATGAGAGCAACCACCCTCGTGATCTTGTGCTGTGCGGTGGCGtatGCCGGAGCCCAACAAGTGGATGAAGATGCCGCCCTTGCGGCTATGTGGAACTTGGAGAGCCAAATGAGCGAAACCAAATCTGACAAGCGTGACTCCATTTCCGTCGAGAACGGAACAACTTACGAAAAACAAACAACTCGCAAGGAGTTCCACAGAAAAGTTGCTAAACCAAATATCTCAGGCGAAGACAAGATAGTGAGGACGTTCGTCATCGAGACCGCCGCTGATGGTCAAGAGACCATTTACGAAGAGGATGTGGTCATCCACAAGGTGCCAGGTGGCGGAAGCACGTCCACCGCCACTGGACGCCGCGCTATTTCAGGTCTCGGTGGCTCTTCAGCCAGCTCTAGCGCT…	25299	MRATTLVILCCAVAYAGAQQVDEDAALAAMWNLESQMSETKSDKRDSISVENGTTYEKQT TRKEFHRKVAKPNISGEDKIVRTFVIETAADGQETIYEEDVVIHKVPGGGSTSTATGRRA ISGLGGSSASSSAAANAGASPRPQSGSTSSSANAAALAQSGPEGPSGPRGPYGQQQQASA GASAEAGSQETWGPQRTGAAAAAAAAAQAGSQGSRGLQGPGAAAAAAAAAQAGSQGSRGL QGPGAAAAAAAAAQARSQGSRGLQGPGAAAAAAAAAQAGSQGPYGQQQQQQQAATAQTGS QGSRGLQGPGAGAAAAAAGQAGLQGSRGQQGPGAAAAAAAAAQAGSQGPYGQQGPGAAAA AAAAAQAGSQGSRGLQGPGAAAAAAAAAQAGSQ…	8432	746.169	12.03	-0.184	37.2154	4.37619	0.711575	0.0830171	0.0592979	0.960626	14.4213	19.6513	0.0237192	0.759013	3.03605	0.166034	0.0355787	0.0474383	5.78748	8.0408	1.95683	0.877609	0.996205	0.794592
Lepidoptera; Glossata; Ditrysia; Tortricoidea; Tortricidae; Tortricinae; Aethes	Aethes cnicana	AcniFibH	OZ020273.1	ATGAGAGCAATAACCCTCGTGATCTTGTGCTGCGCTCTGCAGGTAAGTCTTGTAACTATTCTATTCATTACGATTCTTGCTTAAGATACTTCTCTTTAATTTattcatgaaaatatttttactattcTTCTGTACTTTCGAAACATTTTCATCTATAtctaactaataataagtctgaagaagaagttgcgtctgaaacttgaaaattaaaagaaactacttatcaagtcgaggggactatataaaataacgatttttagaaagaaAATCCTTATTTATgaatatatgtccggatttaactcgaaaaccactcgatagattgcaacaaaatttggcatggaagtagtttattacactggtccacatataggctacttttattccggaaaaacgcatagt…	16344	ATGAGAGCAATAACCCTCGTGATCTTGTGCTGCGCTCTGCAG	42	GTAAGTCTTGTAACTATTCTATTCATTACGATTCTTGCTTAAGATACTTCTCTTTAATTTattcatgaaaatatttttactattcTTCTGTACTTTCGAAACATTTTCATCTATAtctaactaataataagtctgaagaagaagttgcgtctgaaacttgaaaattaaaagaaactacttatcaagtcgaggggactatataaaataacgatttttagaaagaaAATCCTTATTTATgaatatatgtccggatttaactcgaaaaccactcgatagattgcaacaaaatttggcatggaagtagtttattacactggtccacatataggctacttttattccggaaaaacgcatagtttccacgggaatgctatttccgaattccacgtggacgaagtc…	2325	ATGAGAGCAATAACCCTCGTGATCTTGTGCTGCGCTCTGCAGtaCGCTGCTGCCGATTACCCACAAGATGACAACCCTCTAGCTGGTATTCTAGCTTTAGAAAAACAGTTTACAATAACCGAAAACAGCAACGACGAACAATATCTAACCGACGCTCAAGGAGAAGTGCTCGAAAAGCAAACAACACACAAGAAATTCGAACGCGATAGTAACAACACCGACCCGAACATATCCGGAGAGGACAAGATCGTGAGGACCTTTGTCATTGAAACGGACGCATCTGGTCACGAGACCATTACCGAAGAGGATGTCGTCATAAAGAAGGTGCCGGGGCAAGCAGGCACGACCTCAGTCAGTTCCGGCCGCCGCGCGGTGGGTGACCTCGGAGCGTCGTCTGCG…	14019	MRAITLVILCCALQYAAADYPQDDNPLAGILALEKQFTITENSNDEQYLTDAQGEVLEKQ TTHKKFERDSNNTDPNISGEDKIVRTFVIETDASGHETITEEDVVIKKVPGQAGTTSVSS GRRAVGDLGASSASSSAASGSGPAGPQGPGSAASAAAAAASGPSGPGPRVGPGSAASAAA AAASGPSRPGPRVGPGSAASAAAAAASGPSRPGPLVGPGSAASAAAAAASGPSGPGPRVG PGSAASAAAAAASGPNGPYGPYGPQGPRSSADAAASVSSRPEIIIIEEQPEVTVSASANA NAGPSGPYGPYGPQRPGSAASAAAAATSGPSGPGPRVGPGSAASAAAAAASGPSRPGPRV GPGSAASAAAAAASGPNRPYGPYGPYGPQGPGS…	4672	409.847	10.93	-0.18	29.7517	5.2012	1.5411	0.428082	0.107021	1.0488	1.71233	18.4289	0.0428082	1.00599	0.663527	0.192637	0.0214041	0.192637	17.5086	14.7474	0.535103	0.0214041	3.59589	3.25342
Lepidoptera; Glossata; Ditrysia; Tortricoidea; Tortricidae; Tortricinae; Pandemis	Pandemis cinnamomeana	PcinFibH	OW028703.1	ATGAGAGCACCAACCTTCGTGATCTTATGCTGCGTTCTGCAGGTGAGTTGTCTACTTCAACATTTACTactgtttattttgtactattaaCACCACCCAAGAGTCATAAATATGCCTCCTAAACCTTTTATTGAAGATACTATTTTAATCTGCaacatttcaatattaaaaaataccctGAATGTTGGTGATGAATTCCACACATCAACTAAAACATAAATGTTCCTATTCATATAACTCTACAGCGGTTATAAGCTaaagtttcatcatcatcatcatatccagcctatacgtctcactgctgggtacaggcctcctctcagaatgagacggcttcagctatagttcccatgggGGCCCAGTGCGCATAAAGTACTTACACCTATAATTTGTGCTCCG…	12634	ATGAGAGCACCAACCTTCGTGATCTTATGCTGCGTTCTGCAG	42	GTGAGTTGTCTACTTCAACATTTACTactgtttattttgtactattaaCACCACCCAAGAGTCATAAATATGCCTCCTAAACCTTTTATTGAAGATACTATTTTAATCTGCaacatttcaatattaaaaaataccctGAATGTTGGTGATGAATTCCACACATCAACTAAAACATAAATGTTCCTATTCATATAACTCTACAGCGGTTATAAGCTaaagtttcatcatcatcatcatatccagcctatacgtctcactgctgggtacaggcctcctctcagaatgagacggcttcagctatagttcccatgggGGCCCAGTGCGCATAAAGTACTTACACCTATAATTTGTGCTCCGAATTAAACGCTTGATCAACTTATGCGGTAATCAAATCCCAAG…	844	ATGAGAGCACCAACCTTCGTGATCTTATGCTGCGTTCTGCAGTACGCAGTCGCTCAAGATCTTCTTCAAGATATTCTCGCGCTAGAGCAGAACTTTAATGAAATTAGCGATGTCGAAACTGATACTATCGAAGAAGGCAACAATGGAACACTGTACGAAAAAAAATCTACCAAAAAGACATTCGAAAGAAACAACGCTGTTGCTCCAAGCAATGTCTCAGGTGGAGACAAATTGGTGAGAACCTTTGTCATCGAAACTGACTCTTCTGGGCATGAGACAATCTACGAAGAAGATGTCATCATCCATCAAGTGCCAGGCCAAGCTTCGACGTCCACCACTACTGGACGCCGTGCCCTTGGTGGTCTTGGCGGAGCACTCGCCAGCTCAAGCGCAGGATCA…	11790	MRAPTFVILCCVLQYAVAQDLLQDILALEQNFNEISDVETDTIEEGNNGTLYEKKSTKKT FERNNAVAPSNVSGGDKLVRTFVIETDSSGHETIYEEDVIIHQVPGQASTSTTTGRRALG GLGGALASSSAGSQGSQGQQGSYGSGSSSAAAASSQSGGSYGPQGPQGPQGPAGPQGPQG PYGPYGQGSSASSAAASSSGPGPYGSYGPQGPQGPAGQQGPAGPQGPGGPYGPGSSASAA GASSSGPGGPYGPYGPQGPQGPQGPQGPAGPQGPGGPYGPGSSASAAGASSSGPGGPYGP YGPQGPQGSQGPQGPAGPQGPGGPYGPYGLQGPQGPQGPAGPQGPGGPGGPGSSASASAT ASVSSRPEEIIIIEEQPEVTVTATANANAGPYG…	3929	339.131	4.58	-0.732	12.5986	0.330873	0.356325	0.178162	0.127259	0.738101	8.29728	32.4001	0.0509035	0.610842	0.381777	0.178162	0.0254518	0.127259	21.9903	14.9656	0.738101	0.0254518	5.26852	0.610842
Lepidoptera; Glossata; Ditrysia; Yponomeutoidea; Argyresthiidae; Argyresthia	Argyresthia albistria	AalbFibH	OY735252.1	ATGAGAGTCTCAGCCTTCGTGATCTTGTGCTGTGCTCTGCAGGTAAGTCTTTTTCTATTAACATGAAATCATCATTTTGAATATTCTTCTACTGCTTTCTTTTACCGTTAGTGAATATTTATGTTGTCTTCAATACAAGTCCATGTTGTTGATTCAtatatcctctccatcctagccATGTTGATAAACATGCTCTTgtcttgagataagctcgcctttgtatatattttctaTTGATTTGTTTGTATGCAATTGTGTATATAAAGAGCATTCAGTCTGATGTTCAGTCAGTTATGATATTCTTACACTAACCCTGAGtagcacgaaacgattttgaaatttaagttatcacttaccctctcgctccgacgtctattgttccccattgtaagtttgttc…	16186	ATGAGAGTCTCAGCCTTCGTGATCTTGTGCTGTGCTCTGCAG	42	GTAAGTCTTTTTCTATTAACATGAAATCATCATTTTGAATATTCTTCTACTGCTTTCTTTTACCGTTAGTGAATATTTATGTTGTCTTCAATACAAGTCCATGTTGTTGATTCAtatatcctctccatcctagccATGTTGATAAACATGCTCTTgtcttgagataagctcgcctttgtatatattttctaTTGATTTGTTTGTATGCAATTGTGTATATAAAGAGCATTCAGTCTGATGTTCAGTCAGTTATGATATTCTTACACTAACCCTGAGtagcacgaaacgattttgaaatttaagttatcacttaccctctcgctccgacgtctattgttccccattgtaagtttgttcggcctatcctatgtccttatgagagtataccaattaactaat…	565	ATGAGAGTCTCAGCCTTCGTGATCTTGTGCTGTGCTCTGCAGTATGTTTCCGCTCAAGATCAAGACATTAGAATAAGTAATGCCTTTAGGGAAACTGATTTGAGCACAACCGAAGAAGTGGAACAAGATAAGAATGGAACTGTATTCGAAAAAACAACAACTCGCAAGAAGTTCGAAGGTAATATTTCTGGACTCGGCGGTGGCGTGAAGCCTGCTAGCGGTGACAAAATCGTCAGGACCTTCGTCATCGAGACTGATGATGACGGAAACGAGACCATCTACGAAGAAGATGTTGTTATGCACGCAGTAACTGCCagttcttcatcatcatctagTGCCTCATCCAGTTCTTCTGCAGCTGCATCATCTGCTCCAACAGTCGTCAATAACCAAGTCATT…	15621	MRVSAFVILCCALQYVSAQDQDIRISNAFRETDLSTTEEVEQDKNGTVFEKTTTRKKFEG NISGLGGGVKPASGDKIVRTFVIETDDDGNETIYEEDVVMHAVTASSSSSSSASSSSSAA ASSAPTVVNNQVIGSGSGSSSAASSSSAASGSRGPVVINNVVPVGSSGASSSSSSTASSG SGLGGVNVINSQIGYGPYGNGLNAGGAGSGSSSSTSSSSAASASPVIINEIRNAGSAASS AASSSSAGSSGSGLVTGVNGLNGLNGLNRVNGLGGVGSVASSAASSSAAAAASSPLIIEN DIIEEGSSSSSAASSSAAAAASSPIIVENDIWEQDSSSSASASSSAAAAAAPQEIVINNV HRGSSASSASSSSASSSGSGLSGVNGLAGLNGG…	5206	460.728	4.14	0.352	16.9804	1.28698	6.30042	1.21014	0.096043	3.09259	0.710718	20.5916	0.26892	5.28237	8.14445	0.13446	0.0384172	0.172877	1.95928	25.3938	0.307338	0.249712	0.845179	6.93431
Lepidoptera; Glossata; Ditrysia; Yponomeutoidea; Argyresthiidae; Argyresthia	Argyresthia goedartella	AgoeFibH	OX463807.1	ATGAGAGTCTCAGCCTTCGTGATCTTGTGCTGTGCTCTGCAGGTAAGTCTTTTCTTAATTCCTCGAATACCTACATCAATTTTGGAAAATTCTAGTCCTTTCATTTAAACCGATAGTGCGTGTTATTCATGCTGAAAAGCTGGGTTGGGCACTAACCCGACAAccttccatcaacccgcactgagccagcgtggtgggctatggctcaatcttactcttatccgggtaaaggcccgagcccctcgatggggacattaatttattgataattattATCTGATGTTCAGCTAGGATATTCTTACAGCGTATATGAATGACAAGAATATCGCAACAttgtcaatcaatcaaaaaacaaaatttcgTTCTTTCTGTAAATATTGACATAAACTATGTATGTTc…	25380	ATGAGAGTCTCAGCCTTCGTGATCTTGTGCTGTGCTCTGCAG	42	GTAAGTCTTTTCTTAATTCCTCGAATACCTACATCAATTTTGGAAAATTCTAGTCCTTTCATTTAAACCGATAGTGCGTGTTATTCATGCTGAAAAGCTGGGTTGGGCACTAACCCGACAAccttccatcaacccgcactgagccagcgtggtgggctatggctcaatcttactcttatccgggtaaaggcccgagcccctcgatggggacattaatttattgataattattATCTGATGTTCAGCTAGGATATTCTTACAGCGTATATGAATGACAAGAATATCGCAACAttgtcaatcaatcaaaaaacaaaatttcgTTCTTTCTGTAAATATTGACATAAACTATGTATGTTcacaaagcgtaattttttgccacttctctacattgcaccactg…	858	ATGAGAGTCTCAGCCTTCGTGATCTTGTGCTGTGCTCTGCAGTATGTTTCCGCTCAAGACATTAGTATAAGTGACAAGTTTAGGCAAATCGCTTCTAACAGAACCGAAGAATTGGAACAAGAGAATGGAACTGTATTCGAAAAAACAACAACTCGCAAGAAGTTCGAAGGAAATATATCTGGACTAAGCGGTAACAAGAAGCCTCCTAGCGGTGACAAAATCAAAAGGACTTTCGTCGTGGAGACTGATAGCGATGGAAATGAGACCATCTACGAAGAAGATATTATATTACACgatatttcatcatcatcatcatcatctagtGCCTCTTCCAATTCTTCTGCAGCTGCATCATCTGTTCCAGCAGTCGTCAATAACCAAATCATTGGAACCGGCTCT…	24522	MRVSAFVILCCALQYVSAQDISISDKFRQIASNRTEELEQENGTVFEKTTTRKKFEGNIS GLSGNKKPPSGDKIKRTFVVETDSDGNETIYEEDIILHDISSSSSSSSASSNSSAAASSV PAVVNNQIIGTGSGPSSSAASSNSAASVSQGPLVINNIVPVGSSGASSSSSSAASSGSSL EGVNVINNQIGYGPYRNGLNGGGAGSGSSSSASSASSGSASPVIINEIHNSGSASSSAAN SASAGTSGSGVGDVNGLVGLAGVGSGVASASSAASGAAGLVGLSRLGGEGAGASSAASAA LGAGNNGLVGQSGLGGVAAGASSAVSAASGAENNGLVGQSGLAGAGSGAASASSAASGAG VNGLNGNGGLNALGGVGSAGSSSASSSAAAAAG…	8173	695.256	3.71	0.292	23.2717	0.220237	7.36572	1.43154	0.061177	2.01884	1.90872	23.8958	0.403769	3.89086	6.497	0.13459	0.0122354	0.110119	1.08895	20.8247	0.575064	0	1.11342	5.17558
Lepidoptera; Glossata; Ditrysia; Yponomeutoidea; Bedelliidae; Bedellia	Bedellia somnulentella	BsomFibH	OY755171.1	ATGAGAGTAACAGCGTTCGTGATCTTATGCTGTGCATTGCAGGTAAGTGACTAAAACATATTGTATGTtattataggtaaataaagtattatttaaatgaaattattttttaccataCCGATAAAAAACCGTGGTAGTTTATGGATAAGGATTTACGTCCGTCATGTAGACAGGCGTGGGtacaaatcctgggtcaggcttacagcaatttgtcttttaaaaaacctttttaagattaatttatcatggttgttaacggtgaggaaaaacatcgagaggaaaagCACAGGGCTGAGTAATACTTagctatgtgacagtgtattcgtacaaatggATGATAGGCCtatgagtacactgcccaagcaaaacgttggtaccctgaacaccaggcgacaatgt…	20246	ATGAGAGTAACAGCGTTCGTGATCTTATGCTGTGCATTGCAG	42	GTAAGTGACTAAAACATATTGTATGTtattataggtaaataaagtattatttaaatgaaattattttttaccataCCGATAAAAAACCGTGGTAGTTTATGGATAAGGATTTACGTCCGTCATGTAGACAGGCGTGGGtacaaatcctgggtcaggcttacagcaatttgtcttttaaaaaacctttttaagattaatttatcatggttgttaacggtgaggaaaaacatcgagaggaaaagCACAGGGCTGAGTAATACTTagctatgtgacagtgtattcgtacaaatggATGATAGGCCtatgagtacactgcccaagcaaaacgttggtaccctgaacaccaggcgacaatgtcaagtgatgttcagaagtattagtatctcggggattttcatt…	482	ATGAGAGTAACAGCGTTCGTGATCTTATGCTGTGCATTGCAGTATGTATCTGCAAACGCAATAgatgaatttaatttattttccgaCCGAAATGATTTTGTGGAAGTAGATGAAAGATCTAATCGATCGGAAAGTACCGTTAATGGAAAAACCTTCGAAACCGATATATACACAAAAAAATTTGTTAACAAAAACGGTAAACATCACCCAAAtgtgaaaaaaattataacgTTCGTCGAGAACGATGATGGCACAATTATTGAAAATGAAGAAATCATTCAAGAGAAACCTGTGTCGGCGTCGGCAGCTGCAGAAGCAAATGCATTCTCAGGCAATACAGTATCTCCAACGGTTATAATTAATCGACAACAATATACACCATCTTTACCAACATCTTCA…	19764	MRVTAFVILCCALQYVSANAIDEFNLFSDRNDFVEVDERSNRSESTVNGKTFETDIYTKK FVNKNGKHHPNVKKIITFVENDDGTIIENEEIIQEKPVSASAAAEANAFSGNTVSPTVII NRQQYTPSLPTSSTSSAVAIPSNKQPTVIINEITPQYVPYSPKSAGGNSNGGTAAAAASS SSGNNGGNVEIVNNDLNGGYGPLVSAAAAAAGAQGGAGSGFRNGGLGYGGNANGAAASAA SSTGASGLGLGNGGFGNGGYGNGGFGGNGNGGAAAAASSAGSNGANNEVLVNNYGEGYGN GGAAAASAASSAGANGLGLGNGGFGNGGYANGGFGGNGNGGAAAAAAASAGSNGANNEVL VNNYGEGNGNGGAAAAAASSAGANGLGLGNGGF…	6587	577.448	3.92	-0.128	22.7873	0.63762	15.5458	0.698345	0.0759071	3.0211	0.592075	29.7859	0.0910885	1.9584	3.74981	0.258084	0.0303628	3.1881	0.652801	9.79201	0.364354	0.0151814	3.58281	3.17292
Lepidoptera; Glossata; Ditrysia; Yponomeutoidea; Plutellidae; Plutella	Plutella xylostella	PxylFibH	OW026580.1	ATGAGAGCAGCAACCTTTGTGATCTTGTGCTGTGCCCTGCAGGTAAGACTCTTTTACTTCTCTAACTTTCTCTactgtattataatatatatgtgaTTGAGATGGCATTTCAAAGCTTAAAATTTCCAACAGTATATTGCTGCACAACGAGATGTCTACAATGACTTGGTGCTCAACCCCAAGAATATGGTAGATTTTACCGAAACTGACTTGAGCACCACAGATGAATATGAAAAAGACAGCAATGGAACCGTCTTTGAACGAGTAACTACACGAAAGAAGTTCGAAAGAGACGATTTTCCAGCTGGAAGCTTTGGCAACATTCACAGCGACGAAAAAGTTGTCAGAACTTTTGTTATTGAATCCGATGGCTTCGGCCACGACGTCATTTACGAAGAG…	13860	ATGAGAGCAGCAACCTTTGTGATCTTGTGCTGTGCCCTGCAG	42	GTAAGACTCTTTTACTTCTCTAACTTTCTCTactgtattataatatatatgtgaTTGAGATGGCATTTCAAAGCTTAAAATTTCCAACAG	90	ATGAGAGCAGCAACCTTTGTGATCTTGTGCTGTGCCCTGCAGTATATTGCTGCACAACGAGATGTCTACAATGACTTGGTGCTCAACCCCAAGAATATGGTAGATTTTACCGAAACTGACTTGAGCACCACAGATGAATATGAAAAAGACAGCAATGGAACCGTCTTTGAACGAGTAACTACACGAAAGAAGTTCGAAAGAGACGATTTTCCAGCTGGAAGCTTTGGCAACATTCACAGCGACGAAAAAGTTGTCAGAACTTTTGTTATTGAATCCGATGGCTTCGGCCACGACGTCATTTACGAAGAGGATGTGGTCATTAAGAAGGTTCCTGGAACTCATTCATCTAGTAGTTCTTCTTCAAGCTCTGCATCAAGTGCAAGCGGGCAAGGATCTAAT…	13770	MRAATFVILCCALQYIAAQRDVYNDLVLNPKNMVDFTETDLSTTDEYEKDSNGTVFERVT TRKKFERDDFPAGSFGNIHSDEKVVRTFVIESDGFGHDVIYEEDVVIKKVPGTHSSSSSS SSSASSASGQGSNVVVNNIRPVGHSGPSSSAASSSSAATNANHVNIVNKYGQYGGASSNT AAAGQGGYGQGLGQGSQAGSSASSASSAGSNNEYTIVNEIGQYGPGASGSASSSSSSSSS AGSAGPNIKVINEYGPYGAGNSASSASSSAANGAGSSNGINGYGQGLGPYGSGLGGNSNG ANGYGQGAGSASSASSSAGANGEYTIVNEFGQYGPGASGSSASSSSSASAGAAGQDINII NQYGPYGAGSSASSAASAGASGSGYGPNGQYGS…	4589	417.788	3.74	-0.363	13.7285	0.305077	7.84485	0.980606	0.108956	2.44062	3.35585	25.2125	0.130747	3.42122	3.05077	0.283286	0.0653737	1.13314	3.81347	24.0139	1.22031	0	7.01678	1.87405
Lepidoptera; Glossata; Ditrysia; Yponomeutoidea; Yponomeutidae; Yponomeutinae; YponomeutaLepidoptera/Yponomeutidae	Yponomeuta cagnagella	YcagFibH	MZ959145.1	atgagagtcgcagcctttgtgatcttgtgctgtgcattgcaggtgagttgaaattaatat tttttctttttttgtaatttgctcttttaatcttttattcaatataaacttatgaaaaac gctagtttgacgctatatagtcctacatctctgacaatgcgctatattgtatgaagataa gagattgccaaaataaaaaaaaacccgttgccacctaaaaaatatccattaatttattta gatcggcaaaacattagctaagaagttagtttaaaataacactaataacaccagaaccaa aacaaaaattattaaaaaatacatgaaaaaattactatcaatttattaataaagtgtccc tttttcaacagtatgtcgctgcaaatggataca…	17630	atgagagtcgcagcctttgtgatcttgtgctgtgcattgcag	42	gtgagttgaaattaatattttttctttttttgtaatttgctcttttaatcttttattcaa tataaacttatgaaaaacgctagtttgacgctatatagtcctacatctctgacaatgcgc tatattgtatgaagataagagattgccaaaataaaaaaaaacccgttgccacctaaaaaa tatccattaatttatttagatcggcaaaacattagctaagaagttagtttaaaataacac taataacaccagaaccaaaacaaaaattattaaaaaatacatgaaaaaattactatcaat ttattaataaagtgtccctttttcaacag	329	atgagagtcgcagcctttgtgatcttgtgctgtgcattgcagtatgtcgctgcaaatggatacaatgatatccaaggcgttaacacaagcaacatgcgggaaaccgacatagagcaaacaactgatttcgaaaaagacactaatggaactctcttcgaaaaaactttaactcgaaagaagttcgaaggacacctgaacgtagggagcgggcctaaactctctggtaacgataagatcatcaggacttttgtcatcgaaactgatgcatccggccaagagacaatttatgaggaggatgttgtcattcaccaagttcctggagcttccgcgtcagcgtcagcaagtgcctcatcaggttcctcaggaagtgtagttgttaataacgtaggctccagaggc…	17301	MRVAAFVILCCALQYVAANGYNDIQGVNTSNMRETDIEQTTDFEKDTNGTLFEKTLTRKKFEGHLNVGSGPKLSGNDKIIRTFVIETDASGQETIYEEDVVIHQVPGASASASASASSGSSGSVVVNNVGSRGSASGAAAASSAPSGNAGPVVVNNQYGGYGAGAGAAAASAASAGSRGPVVINNQIGGQGSGSSAAASSAAAAGSSGPVVINNEYGPYGAGSSAAGAAAAAGAGGNGYGAGGYGAVGYGSGSGAAAASAAAAEGNRGVIVNNNGGYGSGSGSGAAASSAAAAGGAAGNANGLNGYGVGGYGSGSGAGSSASAGGNGGYGLRGGAGGSGSGAAAAAASGASTSGEEVIINNYYDNNGGSSAAAASSAAAGSQGPIIINNEVGRGSGSSA…	5766	486.428	4	0.027	25.9799	0.589664	8.39403	0.676379	0.0867152	1.66493	0.242803	29.3791	0.0520291	0.79778	2.20257	0.104058	0.0346861	0.520291	2.09851	16.1464	0.277489	0	6.01804	4.73465
Lepidoptera; Glossata; Ditrysia; Yponomeutoidea; Yponomeutidae; Yponomeutinae; Zelleria	Zelleria hepariella	ZhepFibH	OX439378.1	ATGAGAGGCACAACCTTCGTGATCTTGTGCTGTGCACTGCAGGTGAGTTTGCAATTAatatctattattttgtaacaatAAGTACGTATTTAGTTTTCTTGTGCGGTCAAAAACTTCTGACGCGAAACCTGAAATTGGTATCGTCCCCAAAATATGAAACATGATCCACTGAAGTATCTGAGTAGTCTCTTCATACACCCATCAAGTTATGCCACTGGACAAGTGGATACTACATAAAATaccaataatataaaaatatagccCTGATTTTCACCAATTAGGTACCCTAACCTGAAAAGTTTTCGCAAAATGCTTAGACAAAAATCAAGTACAAAGGAGGCACTACGAGAATCCCCGAAACTTGGGCAGCCTTGGTAAATATTCGGAAACCTTCAAGTC…	16221	ATGAGAGGCACAACCTTCGTGATCTTGTGCTGTGCACTGCAG	42	GTGAGTTTGCAATTAatatctattattttgtaacaatAAGTACGTATTTAGTTTTCTTGTGCGGTCAAAAACTTCTGACGCGAAACCTGAAATTGGTATCGTCCCCAAAATATGAAACATGATCCACTGAAGTATCTGAGTAGTCTCTTCATACACCCATCAAGTTATGCCACTGGACAAGTGGATACTACATAAAATaccaataatataaaaatatagccCTGATTTTCACCAATTAGGTACCCTAACCTGAAAAGTTTTCGCAAAATGCTTAGACAAAAATCAAGTACAAAGGAGGCACTACGAGAATCCCCGAAACTTGGGCAGCCTTGGTAAATATTCGGAAACCTTCAAGTCAATATGCTTGTAATGGGGTAGGTAGCTACcctgtaaaataat…	792	ATGAGAGGCACAACCTTCGTGATCTTGTGCTGTGCACTGCAGTATGTCGCTGCAGATGACTTCAACGTATTCGAAGGAGTCAACAACCTGAGGGAACGGGACTTAGAAAGTCGACACAATGTCGAACAAACAAGCAACGGAACCATTATCGAAACAGATGTGACACGAAAGGTTTACGAAGGAAATATCAATTTCGGAGCCGCAAAACCGCATAATGCCGGCGATAAAATCATCAGGACTTTTGTCATCGAAACTGATGCCGATGGCTACGAGAGAATTTACGAGGAAGATGTCGTCATTCACTCAGTACCTGGTGCATCCGCATCAGCGTCAGCGAGTGCATCTTCCGGATCATCTGGTGGTGTTGTTGTAAATAATGTAGGCTCCCAAGGCTCAGGA…	15429	MRGTTFVILCCALQYVAADDFNVFEGVNNLRERDLESRHNVEQTSNGTIIETDVTRKVYE GNINFGAAKPHNAGDKIIRTFVIETDADGYERIYEEDVVIHSVPGASASASASASSGSSG GVVVNNVGSQGSGSAAAAASSASSGNAGPVVINNQYGGNGAGSSAAAASSAASGSQGPTI INNQVGGYGSGSAAAASSAAAAGSSGPTIINNSYGPNGAGSSAAASASAAGGAGGAGGYG NGYGLGGYGSGAGAASSAAAGGSGANGLNGGAGGYGSGSGAAAASAAAAGGNSGFIVNNV GGYGSGSGSAAAAASAASSSGEEVIINNVYGGRGSSSAAAASSAASGASGPTIVNNYGSY GAGSSAAASASAAGGAGGAGGYGNGYGLGGYGA…	5142	429.836	3.44	0.165	26.3711	0.25282	6.7289	1.24465	0.0972384	1.49747	0.155581	30.8246	0.0583431	3.30611	1.90587	0.0583431	0.0194477	0.544535	0.894594	15.7915	0.661221	0	6.00933	3.57837
Lepidoptera; Glossata; Ditrysia; Yponomeutoidea; Ypsolophidae; Ypsolopha	Ypsolopha sequella	YseqFibH	OW203984.1	ATGAGAGTAACCGCCTTCGTGATCTTGTGCTGTGCCTTGCAAGTAAGTAAGGGGAgggtatttaaggcgatatgttaaagttttagcgtccctgttactccatatgcgaaaaaaccctcagtgcgagagggacggattcgtggagaagtagcaaaaagtcggttttttattaatataaaatgtaaaagttgctatcaaaatttcgtttaaccaggtcctagataccgttaaaacccgtctaataaaataaagttgcagtttatatgtcattctaaattgtcaagcCAGgataattggtgtcgaaaaggaccctattttcaataaatatttctatcgagccgaatttctccaatcgcgtttctgttttaacagatccctagaaaaagagtccaaaaatat…	17912	ATGAGAGTAACCGCCTTCGTGATCTTGTGCTGTGCCTTGCAA	42	GTAAGTAAGGGGAgggtatttaaggcgatatgttaaagttttagcgtccctgttactccatatgcgaaaaaaccctcagtgcgagagggacggattcgtggagaagtagcaaaaagtcggttttttattaatataaaatgtaaaagttgctatcaaaatttcgtttaaccaggtcctagataccgttaaaacccgtctaataaaataaagttgcagtttatatgtcattctaaattgtcaagcCAGgataattggtgtcgaaaaggaccctattttcaataaatatttctatcgagccgaatttctccaatcgcgtttctgttttaacagatccctagaaaaagagtccaaaaatattatacaattttatcaaaataatacattatttactgaagtaga…	4073	ATGAGAGTAACCGCCTTCGTGATCTTGTGCTGTGCCTTGCAAtatGCAGTGGCCCAACAACAGTGGAGCCCATTTCCAGAAACGTATGGTTTGACGGAAACCAACTTGTCGAAAACCGATGTAGTGGAGAAAGACAAAAATGGAACTTTAATCGAAAAAACGACTACACGAAAGAAGTTCGAAGGAACCATCCCTGGCTTATCGGGCAGGGGTGGAGGTAGCTCTGGCGAGGATCGAGTAGTCAGGACTTTTGTCATCGATACTGACGAATTCGGCCATGAGACTATTTACGAAGAAGATGTTGTGATTCACAAGGTCAAGCCAAGCGTGTCGTCAAGCTCTTCGGCTTCGTCAAGCTCTTCTAGCTCGTCGAGCCAAGGACCGACTACCATTGTCAAC…	13839	MRVTAFVILCCALQYAVAQQQWSPFPETYGLTETNLSKTDVVEKDKNGTLIEKTTTRKKF EGTIPGLSGRGGGSSGEDRVVRTFVIDTDEFGHETIYEEDVVIHKVKPSVSSSSSASSSS SSSSSQGPTTIVNQIPSGGSSGASSTASSSSSSGGQGQIIINNLGGVGSGQSSSGSSATS SSSGSSGPITIVNEYGQYGAGSAASASSSAGSSGSALGGAGYGVGGYGSGLGGYGGIGGA GSGASAVSSSASGSGLGGYGGIGSLGGLGSAGSGASAASSAASGVGGLNINNQWGQGGTG SSASSAASSSSSGANGPVTILNQWGQGGSAGSSSAASSSSSSGSSGQGVTIVNEYGTYGE GSSSSASSSSSSSSSGLGGIGGIGGYGSGIGVI…	4612	391.143	3.72	0.109	11.34	0.195143	2.12489	0.888985	0.108413	1.01908	1.4961	32.5239	0.0433651	4.05464	5.44232	0.195143	0.0216826	0.216826	1.45273	28.5343	1.66956	0.693842	3.96791	4.01127
Lepidoptera; Glossata; Ditrysia; Yponomeutoidea; Ypsolophidae; Ypsolopha	Ypsolopha scabrella	YscaFibH	OU342961.1	ATGAGAGTCACAACCTTCGTGATCTTGTGCTGTGCCTTGCAAGTAAGTAACTAAATAACTACTTTAACTTACTACTGTGACacagattattattataaaaaaacaggtACTTTCTAGACAAGCGCGCTTCATTCCGATTGTATGCGGCAGTGGTAGGCGTAAGGCAACTGTATATTTTGTACGCATGACCTAACCTATGCATCAGCTACCCATATTCGTGTACTCAAATATGCATCAGTCCCATTGAAGCCGAAGATTTCGTGTTGCTCTATATGAAATGTTATTTctgactttaaaaaaatattcagcaatcgattttttttaaagttaaagaatAATAGACAGGGAGCGTGACCGCGTTTTTGTATTAGGGACTTGGAATATCGCTATAAGAAAATT…	17908	ATGAGAGTCACAACCTTCGTGATCTTGTGCTGTGCCTTGCAA	42	GTAAGTAACTAAATAACTACTTTAACTTACTACTGTGACacagattattattataaaaaaacaggtACTTTCTAGACAAGCGCGCTTCATTCCGATTGTATGCGGCAGTGGTAGGCGTAAGGCAACTGTATATTTTGTACGCATGACCTAACCTATGCATCAGCTACCCATATTCGTGTACTCAAATATGCATCAGTCCCATTGAAGCCGAAGATTTCGTGTTGCTCTATATGAAATGTTATTTctgactttaaaaaaatattcagcaatcgattttttttaaagttaaagaatAATAGACAGGGAGCGTGACCGCGTTTTTGTATTAGGGACTTGGAATATCGCTATAAGAAAATTGAAGATTTTACActacgaaaataaaattttcgcaTTTCGGAA…	1030	ATGAGAGTCACAACCTTCGTGATCTTGTGCTGTGCCTTGCAAtATGCAGTGGCCCAAAATTGGAACAGTCTAGTTTTCCCTGACACGTATGGTTTAACGGAAACAGACTTGTCGCAATCCGATGTTGTGGAGGAAGATAAGAATGGAACCTTATACGAACGAACAACCACTCGAAAGAAGTTCGAAGGAAACGTCCCTGGCCTATCAGGCAGGGGCGGAGGTAGCTCTGGCGAGGACAGAGTAGTCAGGACTTTTGTCATCGAAACTGACGAATTCGGCCATGAGACTATTTACGAAGAGGATGTAGTCATTCACAAGGTGCCTAAGGCTTCCTCAAGCGCTTCGTCGAGCGCTTCGTCAAGCTCTTCTAGCTCATCGAGCCAAGGACCGACTACCATT…	16878	MRVTTFVILCCALQYAVAQNWNSLVFPDTYGLTETDLSQSDVVEEDKNGTLYERTTTRKK FEGNVPGLSGRGGGSSGEDRVVRTFVIETDEFGHETIYEEDVVIHKVPKASSSASSSASS SSSSSSSQGPTTIINQIPSGGSSGASSAASSSSSSGGQGQIIINNLGGVGSGQSSSGSSA SSSSSGSSGPITIVNEYGQYGAGSAASASSSAGSSGSGLGGVGYGVGIGGYGSGSGASAA SSSASGSGLGGYGGLGSYGGLGGAGSGASAASSSASGVGGLNIVNQWGPGGAGSSASSAA SSSSSGANGPVTILNEWGPGGAGNSASSASSSSSSGSSGQNVNIINQYGPYGDGSSSSAS SAASSSSSGLGSGGIGGYGSGLGGIGGLGGYGG…	5625	477.724	3.67	0.148	10.88	0.195556	3.07556	0.48	0.0888889	1.42222	1.04889	32.2311	0.0355556	4.65778	6.09778	0.106667	0.0177778	0.16	2.16889	28.0356	1.15556	0.942222	3.07556	4.12444
Lepidoptera; Glossata; Ditrysia; Zygaenoidea; Limacodidae; Apoda	Apoda limacodes	AlimFibH	OX291541.1	ATGAGAGTCACAGCCATCGTGATCTTAAGCTGTGCATTATTGGTAAGTGGTTTTTAGGtttgtaacaatttatttatcatttggtGTGTTTCAGGGTTTCGTACTCAAAATAAATAGCTACAAAAGGACCACTACATATAGTAGGCGCGCTAAACTATAGATATTAATACTATACACTATAATTGCTAACTAGTATTAACCATTGGTTTTGTAATCGCCTTGTTCAACCGTAACAGCTGTTTAAATGGGGTGTGGGAATTTTACTGTTAACCATTGACTTCTGAAGTCAAAGCCCAGTGGTTAAAAGACTCAGATTAGGTACCTTGCCAACtcgagttattttttttcttttgttttttagtatctaAGTGACTggaattcaagaaaaaaatttaaatt…	11427	ATGAGAGTCACAGCCATCGTGATCTTAAGCTGTGCATTATTG	42	GTAAGTGGTTTTTAGGtttgtaacaatttatttatcatttggtGTGTTTCAGGGTTTCGTACTCAAAATAAATAGCTACAAAAGGACCACTACATATAGTAGGCGCGCTAAACTATAGATATTAATACTATACACTATAATTGCTAACTAGTATTAACCATTGGTTTTGTAATCGCCTTGTTCAACCGTAACAGCTGTTTAAATGGGGTGTGGGAATTTTACTGTTAACCATTGACTTCTGAAGTCAAAGCCCAGTGGTTAAAAGACTCAGATTAGGTACCTTGCCAACtcgagttattttttttcttttgttttttagtatctaAGTGACTggaattcaagaaaaaaatttaaatttatagccCCTGGCATTTTTACGGTGCTGCTTCaagttttggt…	864	ATGAGAGTCACAGCCATCGTGATCTTAAGCTGTGCATTATTGAACACAGCAGCATCAAACTTTGCTGATGatgatataaagaaaattttaaaattagaaaatgagTTCAAAGTAACATCGAATGACACTGTAGAAGAATTAGAAACTGAAAATAACGGGACAGAATTATGGGATAAGAAaactacagtaaaaaaattcattaaaaaagggTTACCAGAAAATTCTAAACATGCAGACGAAAAAGTGATAAAGGAATATGTTATAGAAATTAAAGAGGATGGATCTGAATCGATTTTAGAAAAAGACATGTCATtcagaaaattacaaaaagaaacgGCTGCATCTGGAAAGGCAACAAGCTCTTCAAAATCTGATGTCATTCAAACTAAAGGATCTCCT…	10563	MRVTAIVILSCALLNTAASNFADDDIKKILKLENEFKVTSNDTVEELETENNGTELWDKK TTVKKFIKKGLPENSKHADEKVIKEYVIEIKEDGSESILEKDMSFRKLQKETAASGKATS SSKSDVIQTKGSPLVNFNTPSAKSNLDSPLEPEEHRHTGLNRVPYEEVGSSVSSSANAGV DQSNDYWSPETNIHSGPRKNLRTRTENYASTLSKEPDVIVINNDNSEALLEIAKELANRT PPVTIIRGSNTKTISTEASVENIFDESSLERPILNNHNRRFLGPERHHNNGPANSLAPYP KYNIGDNYNKVTASAESEAKSTTEGSRWDGPVDSIKKPSPLYPHGRGASEARAESSATAG GGPDLGLSIYDHNLSGPENRHRPGPGRLPHEEV…	3520	367.948	5.46	-0.803	9.8379	4.63946	4.58357	4.80715	0.111794	7.49022	1.00615	10.7323	3.10229	2.48742	6.03689	4.44382	0.0558971	1.14589	8.8038	15.232	4.52767	0.838457	4.52767	3.9687
Lepidoptera; Glossata; Ditrysia; Zygaenoidea; Zygaenidae; Zygaeninae; Zygaena	Zygaena filipendulae	ZfilFibH	OU015649.1	ATGAGAGTTACCTTCGTGATCTTGTGCTTTGCACTACAGGTAaggttatttaataattattacattgaattatttttgttattgaacTTTTTTGGCAATGCAATTTTTTTGGTATAGACCGATCTGTGGTCCAGTTATGATTCTAATTGAAATTGGCTGTCCCAAAATCCTACGTTGGGTTTTATTCGAAAAGAAACAAATTTTATCAACTTAACTCAATAGTTTTCAAGTAAATTTTCTTTAGCATTTAGTCCATATTTATTTCGTAGGAACTAGATGATGCTCGTCTATCACATTATATCTGAAATTTGTTAACGCCACAACAGCAACCAATTCTTACATAAGTAATTACGTTTGAAATGTAAAATTGTCATCATTTATGGCCATTGAtacgggaag…	14454	ATGAGAGTTACCTTCGTGATCTTGTGCTTTGCACTACAG	39	GTAaggttatttaataattattacattgaattatttttgttattgaacTTTTTTGGCAATGCAATTTTTTTGGTATAGACCGATCTGTGGTCCAGTTATGATTCTAATTGAAATTGGCTGTCCCAAAATCCTACGTTGGGTTTTATTCGAAAAGAAACAAATTTTATCAACTTAACTCAATAGTTTTCAAGTAAATTTTCTTTAGCATTTAGTCCATATTTATTTCGTAGGAACTAGATGATGCTCGTCTATCACATTATATCTGAAATTTGTTAACGCCACAACAGCAACCAATTCTTACATAAGTAATTACGTTTGAAATGTAAAATTGTCATCATTTATGGCCATTGAtacgggaagcgcaggaccggtagttgtggcgatccttgagggaggcct…	1074	ATGAGAGTTACCTTCGTGATCTTGTGCTTTGCACTACAGCTTCTCAGCTTCACAGCTGCAGATAGTAGAGAAGAAGACATAATATTCAACAACCTTGATTTTGGGTATGACAAAAACTTCAGGGAAACTGATTTGAGCTCAACCGATGAAATCGATGTAGACTCCAATGGGACGTTGATTGAAAAACAAACTAAACGTAAAAAGTTCGAAAGAGATGGCGTTGCGGGACAGGTGACTGGTAACAACAAGCTTGTCAGAACTTTTGTCATAGAAACCGACGAGTTCGGTCACGAGACAATTTTCGAAGAAGACGTAGTGTTTAAATCAGTTCCTCAACAATCGCAATCAGGATCATCCAGTACATCTGCGGCATCAAGCGCGAGTTCTGAAGGAGGTCGC…	13380	MRVTFVILCFALQLLSFTAADSREEDIIFNNLDFGYDKNFRETDLSSTDEIDVDSNGTLI EKQTKRKKFERDGVAGQVTGNNKLVRTFVIETDEFGHETIFEEDVVFKSVPQQSQSGSSS TSAASSASSEGGRRPVGGQSGSGSSSGSFSSDSGRGTNGQYGLRGGGPGYGTGSSESSSS SSAAGNGEVIIIKEGGSGSASASASSAAQGQGGRGGYGVGEYGGTGAAGSASSAASGQGG LGGYGASGFGGLGAGGYGAGGSSAGAAGSAAAGYGNGLGGYGTGGSAAGAAGSAAAGGAS GSGVFAPYGSNGLGGTGYGTGSSGSSSSSSTAGNRGVIMIEEGGSGSASASASSAAQGQG GRGGYGLGGLGGTGAAGSASSAASGQGGLGGYG…	4459	378.005	4.59	-0.051	18.928	1.61471	2.69119	0.336398	0.0897062	2.82575	2.26508	34.6939	0.0448531	1.63714	2.82575	0.246692	0.336398	1.81655	1.27831	18.0534	2.57905	0	4.86656	2.8706
Lepidoptera; Glossata;Ditrysia; Drepanoidea; Drepanidae; Drepaninae; Drepana	Drepana falcataria	DfalFibH	OX243922.1	ATGAGAGTTACAGCCTTCGTGATCTTGTGCTGCGCACTGCAGGTGAGTTTTGCACTTATTCAATTCAGTTTTATCATCATATATTTCTCAAACTACACCACTTCCATTCGCCTATGATCAACgcaatttgtttaaaattactgtcaatatttttcaaaaatatttctgagggtaaaacataaatttttacttcgatgataatttaatattaataaacgaatattcattattattttaaaatttgctatgaacaagatattttatacacattgaATGTCTACTATCTACTAGTAATTCACTTGTACCTCAATACATCCATAGAATAACGCCAAGTCACTCGCAGAGTAGGAAGGGAGAAGAGAGCCTTCTCTCTTGAACCATTCTACTTCCTGGTAGAag…	13332	ATGAGAGTTACAGCCTTCGTGATCTTGTGCTGCGCACTGCAG	42	GTGAGTTTTGCACTTATTCAATTCAGTTTTATCATCATATATTTCTCAAACTACACCACTTCCATTCGCCTATGATCAACgcaatttgtttaaaattactgtcaatatttttcaaaaatatttctgagggtaaaacataaatttttacttcgatgataatttaatattaataaacgaatattcattattattttaaaatttgctatgaacaagatattttatacacattgaATGTCTACTATCTACTAGTAATTCACTTGTACCTCAATACATCCATAGAATAACGCCAAGTCACTCGCAGAGTAGGAAGGGAGAAGAGAGCCTTCTCTCTTGAACCATTCTACTTCCTGGTAGAagctgcattaaaatccgttctgtTCGTTTGAGTTTACCGCGGAC…	1542	ATGAGAGTTACAGCCTTCGTGATCTTGTGCTGCGCACTGCAGTATACTACTGCAGATGTGTATGAACAAACTTTTAAGGCATTAGAAAGTAATTTTGTGGAAACAAGCGAACGCACGACTAAGGaagatattttacaaaatGGTACCATATACGAAAAAGAAACAACGCACAAGGCATTCCAAAGACATGGGCGACCGCATTCAGAGTTATCAGGCAATGATAAGATAAGAAGAACATTTATAATTGAGACTGACAAAGACGGAAACGAATCGATCGTCGAGGAAGATGTTGTCATACATGCTCTGCCAACGACACCATCGGGTGCATCTGGAGCAGGATTCGGAGGTGCTAGTGCCGCTTCCGCGTCATCTGCGGCATCTAGTGCATCTGGACCCAGT…	11790	MRVTAFVILCCALQYTTADVYEQTFKALESNFVETSERTTKEDILQNGTIYEKETTHKAF QRHGRPHSELSGNDKIRRTFIIETDKDGNESIVEEDVVIHALPTTPSGASGAGFGGASAA SASSAASSASGPSAGPGPVSSSSASAAASSASGPSAGPNAGFGKGPYGPSGPGAGPNGGF GNGPYGPSGPRPGPGPVSSSSASAAASSASGPSAGPNAGFGKGPYGPSGPRAGPGPVSSS ASSAAASSASGPSAGPNAGFGKGPYGPSGPRAGPGPVSSSSASAAASSTSGPGAGPNDGF RNGPYGPSGPRAGPGPVSSASASAAASQTNNKFEEIIIIESSGSSADASSATYSSESGPG VGPYGRYGNGGNYGPSGPGAGPNAGFGKGPYGP…	3929	354.78	5.6	-0.499	18.198	3.25783	8.52634	1.32349	0.127259	2.97786	0.330873	23.7465	0.101807	0.789005	0.356325	0.738101	0.0254518	0.967167	14.3293	13.1586	1.09443	0	4.50496	5.44668
Lepidoptera; Glossata;Ditrysia; Gelechioidea; Autostichidae; Symmocinae; Oegoconia	Oegoconia quadripuncta	OquaFibH	OX438741.1	ATGAGAGTACCAACCTTCGTGATCTTGTGCTGTGCCCTGCAGGTAAGATAATTGTTTTAactttatcattaaaaaaaaattactgccTCCATTAcgtaacaacattgggtttacgattcggaggtcgcgatgtacatgtttaagtactcgatttgattgATGgtagtccgcctggctagctaccaccatcttatctaaatctgccgccaagcagtcttttaaaaaatatttgtctgtAGATGAATAATAGATTCAAAACAACATTCATTTAATGGCTTCATaacagttattattatagtattaaaGGAATGTTTTGGATTATAAGAATGTACAGTAATTTTGcacacctatatatatatattcaaatattcaaatatatttataaatattatttattta…	26812	ATGAGAGTACCAACCTTCGTGATCTTGTGCTGTGCCCTGCAG	42	GTAAGATAATTGTTTTAactttatcattaaaaaaaaattactgccTCCATTAcgtaacaacattgggtttacgattcggaggtcgcgatgtacatgtttaagtactcgatttgattgATGgtagtccgcctggctagctaccaccatcttatctaaatctgccgccaagcagtcttttaaaaaatatttgtctgtAGATGAATAATAGATTCAAAACAACATTCATTTAATGGCTTCATaacagttattattatagtattaaaGGAATGTTTTGGATTATAAGAATGTACAGTAATTTTGcacacctatatatatatattcaaatattcaaatatatttataaatattatttatttatagacttTCCAAACTCTGTACAACTTTAGATGGCAAACAAAA…	1459	ATGAGAGTACCAACCTTCGTGATCTTGTGCTGTGCCCTGCAGTATGTTGCTGCAGACGCATTCGAtgaaagatacataaatatacttCAACAAGGTTTAATAGAAACCGACGAAACCACAACTGACGAATTTGATGTTGACCAAAACGGAACACTATACGAACGATCGACAACACGCAAGAAATTTGAAAGAGATGGCGAAGTTGGCGCTAACATTTCTGGTGAAGACAAAGTGGTTCGGACATTTGTCATAGAAACTGACGCATCTGGTCACGAAACTATTTATGAGGAGGATGTTGTTATCAAAAGAGTAGCAGGAGGATCAGCCGCAAGCGCATCTTCTGCTGCAGCTGCCTCTTCGGGATTCAGAAATAGAGCAGCCAGTCAACATTCGGGATCC…	25353	MRVPTFVILCCALQYVAADAFDERYINILQQGLIETDETTTDEFDVDQNGTLYERSTTRK KFERDGEVGANISGEDKVVRTFVIETDASGHETIYEEDVVIKRVAGGSAASASSAAAASS GFRNRAASQHSGSSAAASSASAAAAPVVVVERHGVAGAAASSASSSGSQGGYSGESSSSS AAGAAGAAGRYGVEVVYGSGSAAGAFAASGAAADGGYGGYGSAAAAAAAAAAAGEGYYGA YGSGSSASANAAASAEGGAYGPYGVYGSGSSAAAAAAASAGEGAYGPYGPYGAYGSESAA AAAAAAAAGEGFYGAYGPYGYGSSASAAAAAAAEGGAYGPYGPYGSGSAASSAAAASAAG AAGPVIIIEEGSSAAAAAASSASSSGSQSGYSG…	8450	725.017	3.41	0.252	37.4556	0.272189	0.60355	0.698225	0.0591716	4.07101	0.792899	22.3432	0.118343	1.49112	0.0828402	0.0710059	0.0118343	0.627219	2.47337	16.2249	0.378698	0.0473373	9.57396	2.60355
Lepidoptera; Glossata;Ditrysia; Noctuoidea; Notodontidae; Stauropinae; Furcula	Furcula furcula	FfurFibH	OU452243.1	aTGAGAGGAACAACCTTTGTGATCCTGTGCTGCGCTTTGCAGGTGAGTGTGATTGTACATAATTAATGGAACAAAATCTGTGATATATCTTGTAATTTCCTTGGCCTTGATAAACTTTCCGTTCCTGGATCAAATTTGACAGACTATCAAAAGAGTTTTGATGAATTTTTAATATTTGGTGTCACCCACTTTGGAACTCACTCACTTGGCGCTCAAAGAAAATCGTGTTTTTAAAACTATCAGTAATTAAAATTATCTCTTCTTCTTATTACATAGAAGGACTGCAGAAAGTAAAAATACTGTTAATAGTACTAATGCAGTACTAAAAATTTACTAAGTTAGGAGAAAAGTAATGTAATGACTTGTTTTATTGTAGTGAGTATAAGTGGAATGACAAAT…	15095	aTGAGAGGAACAACCTTTGTGATCCTGTGCTGCGCTTTGCAG	42	GTGAGTGTGATTGTACATAATTAATGGAACAAAATCTGTGATATATCTTGTAATTTCCTTGGCCTTGATAAACTTTCCGTTCCTGGATCAAATTTGACAGACTATCAAAAGAGTTTTGATGAATTTTTAATATTTGGTGTCACCCACTTTGGAACTCACTCACTTGGCGCTCAAAGAAAATCGTGTTTTTAAAACTATCAGTAATTAAAATTATCTCTTCTTCTTATTACATAGAAGGACTGCAGAAAGTAAAAATACTGTTAATAGTACTAATGCAGTACTAAAAATTTACTAAGTTAGGAGAAAAGTAATGTAATGACTTGTTTTATTGTAGTGAGTATAAGTGGAATGACAAATCACGAGGAAATACTAGGTTTACATAGTCAATTAAACCTATta…	1802	aTGAGAGGAACAACCTTTGTGATCCTGTGCTGCGCTTTGCAGTACGTCTCTTCAACTTCCTTTGAAGATATTGATATACTTGAAAATGAAGTAAGAGGAAGAGCAAGCGAACGGACGAAGGATGAATTTGGTTATGACGAGAATGGTAATTTTATCGAAAAAAAAGTTACTTTTAAAGAAATGGAACGAAATGATGTACATCCAACAATACTTGGAAATAATGAAGAGAAGGTAACGACATTAATTATAACAACAGACAAATTTGGTCACCAAAAAGTCCTCGAAAAAGATGTTATTATAACGAAAATACCGAAGTCCGTTGAAAGGTTCGGATCAAGTGAAGAATTCGTAAATGATAATCGACACTCTGCGCTAGCAGCATCTGGCGGTGTTAATGGA…	13293	MRGTTFVILCCALQYVSSTSFEDIDILENEVRGRASERTKDEFGYDENGNFIEKKVTFKE MERNDVHPTILGNNEEKVTTLIITTDKFGHQKVLEKDVIITKIPKSVERFGSSEEFVNDN RHSALAASGGVNGVRRVEGYRNHEFGQTGVSSYGGSVVSATAASSARLNSVDGDGRGRKF GGHGGIDRDGVFGRQGYEYGPEGGIFSSGNAYGSGPLESASTHSSDKTVVVKETSAHSST AEAMSAVSSAGPGGVDGHGPRGNIELGGASGLGDLYGPEGYGAGDASAVAAAVSSAGPGG VDGHGPRGYIGRGGASGLGDLYGPEAYGAGAASASAEAAALSSAGHGGVDGLGRRGYIGR GGASGLGDLYGPEGYGAGAASASAEAAALSSAG…	4430	414.319	4.82	-0.173	15.8916	4.51467	1.17381	4.96614	0.112867	4.69526	0.474041	26.9074	2.18962	2.34763	5.80135	0.970655	0.3386	1.19639	4.17607	11.2867	1.96388	0	5.53047	5.46275
Lepidoptera; Glossata;Ditrysia; Hesperioidea; Hesperiidae; Hesperiinae; Hesperiini; Hesperia	Hesperia comma	HcomFibH1	FR990014.1	ATGAGAGCCACTACCATTGTGATCCTGTGCTGCGCATTGCAGGTAAGTTCCATATTTAATAATAACAATAACAATCCTATCAAAAAAAGGTTGTTGATGATTCTTTTTTTGTTTGAAAGGTAGTGCTTGTCATGCGGTACCTTATAAATTTGAGCATCTGGCGAGCGATTTTTGATTTTTATATCGACTTTGAATTCGGTTAAATAACCGAATTCGGTTATTCGGTTATTGTGAAAAATAACCGAATTCGGTAATTTTTTTGCAAAAAGTTAGTTTTCATGTAAAGTGTTGCCAAGACGACTGCATATGGACCCTTTGAAAAAGATGATCTCATGTAGAGCCAAGCAGGAGCCAAGCTGCTGACTCTGCACGCCCTACCTCTACCAACCCTAACTTGAC…	14044	ATGAGAGCCACTACCATTGTGATCCTGTGCTGCGCATTGCAG	42	GTAAGTTCCATATTTAATAATAACAATAACAATCCTATCAAAAAAAGGTTGTTGATGATTCTTTTTTTGTTTGAAAGGTAGTGCTTGTCATGCGGTACCTTATAAATTTGAGCATCTGGCGAGCGATTTTTGATTTTTATATCGACTTTGAATTCGGTTAAATAACCGAATTCGGTTATTCGGTTATTGTGAAAAATAACCGAATTCGGTAATTTTTTTGCAAAAAGTTAGTTTTCATGTAAAGTGTTGCCAAGACGACTGCATATGGACCCTTTGAAAAAGATGATCTCATGTAGAGCCAAGCAGGAGCCAAGCTGCTGACTCTGCACGCCCTACCTCTACCAACCCTAACTTGACAAAATCTACATCTCAGTAGAAATGTATGGCTTCACCGTTTCG…	1189	ATGAGAGCCACTACCATTGTGATCCTGTGCTGCGCATTGCAGTATGTCGCAGCAAACGAGTACAGAGATGAATTTGTGAGAAATCTTTTAGAATCTAATAACATCAAACAAACGAATAACACGTTATCAGATGAGTATAAGGTTGACAACAAAGGCGAAATTTACGAAGAAAAAACGAGTATAACGGAATATACAGCAACGGGACAAGCTCCTTCAGGGGAAATAACTGGCGACGATGTGGAAGTTAGGACTATAGTCATCACATCAGATGCAAAAGGTCATACAAAAATTCAAGAAATGGACAAAATAATTAAAAGAGTGCAACAAGCAGGCGCGGCTGCAAGTGCTGGAGCTTCAGGAGCTACATCGTCAGCTGCTGCCGCCACAACAGGTACTCAA…	12855	MRATTIVILCCALQYVAANEYRDEFVRNLLESNNIKQTNNTLSDEYKVDNKGEIYEEKTS ITEYTATGQAPSGEITGDDVEVRTIVITSDAKGHTKIQEMDKIIKRVQQAGAAASAGASG ATSSAAAATTGTQLSSQGAASTTAAASAAGAAGQQRLYESNIYPQVQQEPQNSLLPFYYP YFAQQQPLIIQNILPEESGPYGRYEPGGPQGPGASAAAAASAAAGQQGPAGPQGPGGPQG PGASAAAAASAAAGQQGPAGPQGPGASAAAAANAAAGYGPYAQGAQGPQGAAGPQGPGGP QGSGASAAAAASAAAGQQGPAGPQGPGASAAAAANAAAGYGPYAQGAQGPQGAQGPQGAA GPQGPGGLQGPGASAAAAASTAAGQQGPAGPQG…	4284	365.316	9.19	-0.288	32.8358	0.87256	1.5155	0.206659	0.114811	0.367394	12.9736	24.4317	0.0229621	0.367394	1.0333	0.206659	0.0459242	0.0688863	13.2032	5.62572	0.75775	0	2.87026	0.849598
Lepidoptera; Glossata;Ditrysia; Hesperioidea; Hesperiidae; Hesperiinae; Hesperiini; Hesperia	Hesperia comma	HcomFibH2	FR990014.1	ATGAGAGCTACAACCTTCGTGATCCTGTGCTGCGCACTGCAGGTGAGTACCAATTTGATACATTACTTGGCTCCGTTTTGATACATTACATGGCTCCATTTTGATATATTACTTGGCTCCATTTTGATACGTTACTTGTCTTTAAGTGAATATGATCCATTGTAATACATTAGTTGCCTTGAACCCAATAATGGTTCACTACGAGCATTTCTCCCCCCTCATCATCGAGGAGGCCAAGAGGCCTTATCCATAGCTACTCCACCACACTGCTCCAGAGTGGTCTGGTGTACGGGTTAGTGGTCTGCCCATGTGTCAAAAGCTTTATACAGGGTGATTTGTAACTCGATGTATTCCTCTTGGGATGTGGTAATACAACCAATTTCCAACAAAATTAACCAT…	30526	ATGAGAGCTACAACCTTCGTGATCCTGTGCTGCGCACTGCAG	42	GTGAGTACCAATTTGATACATTACTTGGCTCCGTTTTGATACATTACATGGCTCCATTTTGATATATTACTTGGCTCCATTTTGATACGTTACTTGTCTTTAAGTGAATATGATCCATTGTAATACATTAGTTGCCTTGAACCCAATAATGGTTCACTACGAGCATTTCTCCCCCCTCATCATCGAGGAGGCCAAGAGGCCTTATCCATAGCTACTCCACCACACTGCTCCAGAGTGGTCTGGTGTACGGGTTAGTGGTCTGCCCATGTGTCAAAAGCTTTATACAGGGTGATTTGTAACTCGATGTATTCCTCTTGGGATGTGGTAATACAACCAATTTCCAACAAAATTAACCATAATGTCCCTAATACCAAGTCAGCTAGTTATCGAGATATTCCT…	4906	ATGAGAGCTACAACCTTCGTGATCCTGTGCTGCGCACTGCAGTATGTTGCAGCAAGAGAAATCGAAGATCAATCTTTAAAAACACTTTTAACATCAGAAAATCTCCAAGAAACGAATAGCACGTTATCAGATGAATTTAAAGTCGACAACAAAGGCGAAGTGTACGAAGAAAAGACAAGTATAACGGAATATACGGCGACGGGAGAAACTCCTACACCAGAAATAACTGGCGATGATGTAGAAGTTAAGACTATAGTCATCACATCACATAAAGGTCATACAACGATTCAAGAAGAGGATAAAATTATCAAAAGATTGCCACATGCATCAGCTAGTTCAATTGCTGGAGCAAATACCAACGCCTCATCAGCAGCCGCTTCTTCAACTGCAGCTGCTGAT…	25620	MRATTFVILCCALQYVAAREIEDQSLKTLLTSENLQETNSTLSDEFKVDNKGEVYEEKTS ITEYTATGETPTPEITGDDVEVKTIVITSHKGHTTIQEEDKIIKRLPHASASSIAGANTN ASSAAASSTAAADQSRQQRPQQGQQQQPSSSVATSSIASVEPNGPYGQQQRPQEQQGPQG PQGPQGPQGPIGPQQGPQGPQGPQGPQGPIGPQQGPQGPQGPQGPNGPSASAAASANASV GPYVPYGPQQGLQGPQGPQGPQGPIGPQQGPQGPQGPQGPIGPLQGPQGPQGPQGPNGPS GPSASAAASANASVGPYVPYGPQQGLQGPQGPQGPQGPQGPIGPQQGPQGPQGPQGPIGP QQGPQGPQGPQGPQGPNGPSGPSASAAASANAS…	8539	804.27	8.85	-1.029	8.04055	0.368621	3.13328	0.0921553	0.0575971	0.19583	21.2533	24.5709	0.0691165	2.53427	1.82007	0.103675	0.0115194	0.0345582	24.4903	6.32416	0.380141	0	2.14261	2.74162
Lepidoptera; Glossata; Ditrysia; Papilionoidea; Lycaenidae; Polyommatinae; Aricia	Lysandra coridon	LcorFibH	HG992056.1	ATGAGAGTCACAACCTTCGTGATCTTGTGCTGTGCACTCCAAGTAAGTCTTATCTAAATAAGTATTAATGTTTATTATCAATATAATTAAAGCCAGTTAACCAAAGATAAAGTACTAAAAGTACTATAAATTAATCTGCGCAGTGTGCACGTGTGAGTTAcaattttttagaatttttttgcaattatatataatatttacttacaagCAGCTACATACAGCTTTTAAAAGGGCTTTGCCTACGTAAAAAAGTGTTACCGGCATAAAAACACTGATCCCTGGTTTCAATGCCGAAACGTAGTTTattgttaaataacaaaaagaCATTTAAATATTTGGTTCATGAAAAACAtagtttgtaagaaaataaaagaaaattaaaaatataaaaaaaaataa…	11836	ATGAGAGTCACAACCTTCGTGATCTTGTGCTGTGCACTCCAA	42	GTAAGTCTTATCTAAATAAGTATTAATGTTTATTATCAATATAATTAAAGCCAGTTAACCAAAGATAAAGTACTAAAAGTACTATAAATTAATCTGCGCAGTGTGCACGTGTGAGTTAcaattttttagaatttttttgcaattatatataatatttacttacaagCAGCTACATACAGCTTTTAAAAGGGCTTTGCCTACGTAAAAAAGTGTTACCGGCATAAAAACACTGATCCCTGGTTTCAATGCCGAAACGTAGTTTattgttaaataacaaaaagaCATTTAAATATTTGGTTCATGAAAAACAtagtttgtaagaaaataaaagaaaattaaaaatataaaaaaaaataaagtaaaatccATCAAAATATAATGGCGACCACGGAACTAAAA…	1441	ATGAGAGTCACAACCTTCGTGATCTTGTGCTGTGCACTCCAATATGCATCTTCCaatcatataaataaaaatgatatcAATGATGACAAATTACTGCGAATattagaaaacaataataacaaaacAAGCTCTGAGATAAGCGACGAAGAGGGCAATATATATAAAACATTGTCGAACTTTGAAATAATCGACGATGATGCAAACTTTGACGAAAATAAAGAGGCAAACGTAGaagttttaaagtttatagtTGAAACAGACAGTTCAGGACGCAAAaggataataaaagaaaaagaaCAAATACAGAGAGTATCCGGTGGCAGTAACCAAATTATCGTAAACCAAGATAGCGCTCCATCTAGCTCTAGGGCCAGCTCAGCCAGTGCCTCAAGCGCTTCT…	10395	MRVTTFVILCCALQYASSNHINKNDINDDKLLRILENNNNKTSSEISDEEGNIYKTLSNF EIIDDDANFDENKEANVEVLKFIVETDSSGRKRIIKEKEQIQRVSGGSNQIIVNQDSAPS SSRASSASASSASGQNLGVGYGRFGRLGESASSGSNAAVLGGFDQLGPLSSSQPSGFGGL LNSSNRNNENTVVVNESGPSSSSSYASSSGSSGLGSNDALQAQEIEALLNGLNLELQSAN IAANNARDAAATAAFAVAAGRNNGAGNTVILNDGSGSSSSSSAAAGTDGYGQGIGGLGSS ASAAALSNAGSSGGNIYGNGFGNSQQSGLSALGGSGGLGSGAYGNSGAASAASSSSSTGS GINSGYNGIGGNQVILSQMRSPSSSSTNQASAS…	3464	325.652	4.43	-0.183	14.5497	2.04965	10.4792	2.02079	0.144342	2.9157	4.82102	18.0716	0.0577367	4.12818	7.88106	0.750577	0.548499	1.21247	0.981524	21.1894	2.9157	0	1.6455	3.63741
Lepidoptera; Glossata; Ditrysia; Papilionoidea; Lycaenidae; Polyommatinae; Aricia	Aricia agestis	AageFibH	NC_056406.1	ATGAGAGTAACAACCTTCGTGATCTTGTGCTGTGCACTCCAAGTAAgtcttattattaataactttaattaatgtttattatcaatcattaaataaaaataaaataaaaattaaagccaGTAACCAAAGATAAAGTACTAAAAGTACCTACTATGAACACGTTTGCGTTACAATTTTTTAGCATTtttgcaattataatatatttacttacaaGCTTAAAAGTATACAGCTTTTAAAAGGGCTTTACctatgtaaaatgtaattatacttataaaccttcctctttaatcactgttattaaagaaaaccgcatcaaaatccgttgcgtagttttaaagattaacggccgttcccaatatttgatctatctctggttttgccctactagagatagtaata…	18248	ATGAGAGTAACAACCTTCGTGATCTTGTGCTGTGCACTCCAA	42	GTAAgtcttattattaataactttaattaatgtttattatcaatcattaaataaaaataaaataaaaattaaagccaGTAACCAAAGATAAAGTACTAAAAGTACCTACTATGAACACGTTTGCGTTACAATTTTTTAGCATTtttgcaattataatatatttacttacaaGCTTAAAAGTATACAGCTTTTAAAAGGGCTTTACctatgtaaaatgtaattatacttataaaccttcctctttaatcactgttattaaagaaaaccgcatcaaaatccgttgcgtagttttaaagattaacggccgttcccaatatttgatctatctctggttttgccctactagagatagtaatacctcacaattgacataaaatatatgtctctaatgtctaatgt…	599	ATGAGAGTAACAACCTTCGTGATCTTGTGCTGTGCACTCCAATATGCATCttccaattatataaataaaaatgatatcaatgatgacaaaTTACTACGAATActagaaaacaataataataaaacaagctCTGAGATAAGCGACGAAGAGGGCAATATATATAAAACATTATCGAACTTTGAAATAATCGACGACGATGCAAACTTTGATGAAAATAAAGAGGCAAACGTAGAAGTTTTAAAGCTTATAGTTGAAACAGACAGTTCAGGACGCAAAaggataataaaagaaaaagaacAAATACAGAGAGTATCCGGTGGCAGTAACCAAGTCATCGTAAACCAAGGTAGCGCTCCATCTAGCTCTAGGGCCAGCTCAGCCAGTGTCTCAAGCACTTCT…	17649	MRVTTFVILCCALQYASSNYINKNDINDDKLLRILENNNNKTSSEISDEEGNIYKTLSNF EIIDDDANFDENKEANVEVLKLIVETDSSGRKRIIKEKEQIQRVSGGSNQVIVNQGSAPS SSRASSASVSSTSGQNLGVGYGGLGGLGASASSGSNVAVLGGFNQLGPFGSSQQSGLGGL LNGSNRDNGNTVVVNESGPSSSSSSASSSSSSGLGSNDAQGIGALLNGLNAELQSANIAA NNARDSAATAAAAAAASASGRNNVAGNTVILNDESGSSSSSSASAGSGGYGKALGGLGLG AASGASASASSNAAGSGGNIYKNGLGNSLLNGLGALGGLGSLGASASSGSNAGVLGGFNQ LGSIGSSQQSGLGGLLNGSNRNNENTVVVNESG…	5882	540.48	4.67	-0.149	17.6641	2.02312	11.4927	1.53009	0.0850051	2.51615	4.13125	18.8201	0	2.14213	9.40156	0.782047	0.017001	0.969058	1.30908	20.2312	2.34614	0	1.02006	3.51921
Lepidoptera; Glossata; Ditrysia; Papilionoidea; Lycaenidae; Polyommatinae; Polyommatus	Polyommatus icarus	PicaFibH	OW569321.1	ATGAGAGTCACAACCTTCGTGATCTTGTGCTGTGCACTCCAAGTAAGtcctattttataaatataagaattaatgtttattatcaataaataaagccAGATAACCAAATATAAAGtactaatgcccgttttcaccaacaacacctaaaattttgGTGTCCCTTGAGCCAATATAAAGGGCACCTAACGCAAGTTTTGTTTTCACCAACGTTTAAGTGACACCTAAACCATTATAATTTAggggatgaattgacaaccccgtaacacATAGGTGacgtataattattttaaataaaacaacctattatgcgattcatccgtTAAAACATTAGGTGACCATTATAATTTAGGGGATGAATTATTGACGACCCCGAACACTTAGGTAacgtatattttaaat…	14696	ATGAGAGTCACAACCTTCGTGATCTTGTGCTGTGCACTCCAA	42	GTAAGtcctattttataaatataagaattaatgtttattatcaataaataaagccAGATAACCAAATATAAAGtactaatgcccgttttcaccaacaacacctaaaattttgGTGTCCCTTGAGCCAATATAAAGGGCACCTAACGCAAGTTTTGTTTTCACCAACGTTTAAGTGACACCTAAACCATTATAATTTAggggatgaattgacaaccccgtaacacATAGGTGacgtataattattttaaataaaacaacctattatgcgattcatccgtTAAAACATTAGGTGACCATTATAATTTAGGGGATGAATTATTGACGACCCCGAACACTTAGGTAacgtatattttaaataaaacaacttattttgaaattcatccGTTGCACCGAAcagtg…	5159	ATGAGAGTCACAACCTTCGTGATCTTGTGCTGTGCACTCCAATATGCATCTTCCaattatataaacaaaaatgatatcaatgatgacaaaTTACTACGAATActagaaaacaataataacaaaacaaGCTCTGAGATAAGCGACGAAGAGGGCAAtatatataaaacattatcgaATTTTGAAATAATCGACGACGATGCAAActttgatgaaaataaagagGCAAACGTAGAAGTTTTAAAGTTTATAGTTGAAACAGACAGTTCAGGACGCAAAaggattataaaagaaaaagaacAAATACAGAGAGTATCCGGTGGCAGTAACAAAGTCATCGTAAACCAAGGAAGCGCTCCATCTAGCTCTAGGGCCAGCTCAGTCAGCGCCTCAAGCGCTTCT…	9537	MRVTTFVILCCALQYASSNYINKNDINDDKLLRILENNNNKTSSEISDEEGNIYKTLSNF EIIDDDANFDENKEANVEVLKFIVETDSSGRKRIIKEKEQIQRVSGGSNKVIVNQGSAPS SSRASSVSASSASGQNLGAGYGRLGGLGASASSGSNAGVLGGLNQLGPFGSSQQSGLVGL HNSSNRNKGNTVVVNESRPSSSSSAASSSGSSGLGSNDAQEIGALLNGLNAEIQSANIAA NNARAAAAAAASASASASNNGAGNTVILNDGSGSSSSSSSSAAAGQDGYRQGLGGLGLGA ASGASAAASSNAGGSGGNVYGNGFGNSLQSGLGASRGLGGLDVSASSGSNAGVLGGLNQL GPFGFSQQSGLGGLLDGSNRNNGNTVVVNESGP…	3178	294.108	4.56	-0.149	16.0793	2.54877	10.9188	2.10824	0.157332	2.39144	4.27942	19.5721	0.0629327	2.67464	9.12524	0.34613	0.0314663	1.57332	1.00692	20.9251	1.44745	0.0314663	1.10132	3.61863
Lepidoptera; Glossata; Ditrysia; Papilionoidea; Lycaenidae; Polyommatinae; Polyommatus	Polyommatus iphigenia	PiphFibH	OY730177.1	ATGAGAGTCACAACCTTCGTGATCTTGTGCTGTGCACTACAAGTAAGTCCTATTTATAtatgaattaatgtttattatcaataattaAAGCCAGTTAACCAAATATAAAgtactaatgcccgttttcaccaacaacacctaaaactTAGGTGTCCCTTGagccaatataaggggcacctaacgcaagttttgttttCACCAACGTTTATGTGACACCTAAGCCATTATAATTAAggggatgaattgacaaccccgtaacacttaggtgacgtatatatatatatataactcgaaaacggctgaacggattgggctgattttagtcttaagatattcgtagaagtccagggaaggttttaaagtgatctgtgacacgaagttcaccgggacagctggtct…	19292	ATGAGAGTCACAACCTTCGTGATCTTGTGCTGTGCACTACAA	42	GTAAGTCCTATTTATAtatgaattaatgtttattatcaataattaAAGCCAGTTAACCAAATATAAAgtactaatgcccgttttcaccaacaacacctaaaactTAGGTGTCCCTTGagccaatataaggggcacctaacgcaagttttgttttCACCAACGTTTATGTGACACCTAAGCCATTATAATTAAggggatgaattgacaaccccgtaacacttaggtgacgtatatatatatatataactcgaaaacggctgaacggattgggctgattttagtcttaagatattcgtagaagtccagggaaggttttaaagtgatctgtgacacgaagttcaccgggacagctggtctatattatatataaaagaaagtggtgttagttacactacttat…	5018	ATGAGAGTCACAACCTTCGTGATCTTGTGCTGTGCACTACAATATGCATCTtccaattatataaataaaaatgatatcaatgatgacaaatTACTACGAAtactagaaaaaaataataacaaaacaagctctgagaTAAGCGACGAAGAGGGCAAtatatataaaacattatcgaACTTTGAAATAATCGACGACGATGCAAActttgatgaaaataaagagGCAAACGTAGAAGTTTTAAAGTTTATAGTTGAAACAGACAGTTCAGGACGCAAAaggattataaaagaaaaagaacAAATACAGAGAGTATCCGGTGGCAGTAACAAAGTAAACCAAGGAAGCGCTCCATCTAGCTCTAGGGCCAGCTCAGCCAGCGCCTCAAGCGCTTCTGGACAA…	14274	MRVTTFVILCCALQYASSNYINKNDINDDKLLRILEKNNNKTSSEISDEEGNIYKTLSNF EIIDDDANFDENKEANVEVLKFIVETDSSGRKRIIKEKEQIQRVSGGSNKVNQGSAPSSS RASSASASSASGQNLGVGYGRLGGLGASASSGSNAGVLGGLNQLGPFGSSQQSGLGGLLN SSNRNNGNTVVVNESRPSSSSSAASSSGSSGLGSNDAQEIGALLNGLNAELQSANIAANN ARAAAATAAAAAAASASASNNGAGNTVILNDGSGSSSSSSAAAGPGGYGQGLGGLGLGAA SGASAAASSNAGGSGGNVYGNGFGNSLQSGLGTSRGLGGLGASASSGSNAGVLGGLNQLG PFGSSQQSGLGGLLNIAQEIGSSVSGAIEAANE…	4757	433.68	4.61	-0.12	16.708	2.17122	10.67	1.40612	0.103391	2.31596	3.86683	20.5128	0	2.19189	8.95368	0.289495	0.0206782	1.19934	1.26137	19.9959	2.04715	0.0413565	1.1373	3.47395
Lepidoptera; Glossata; Ditrysia; Papilionoidea; Nymphalidae; Danainae; Ithomiini; Melinaeina; Melinaea.	Melinaea menophilus	MmenFibH	OU911038.1	ATGAGAGTCATAGCCTTCGTGATCTTGTGCGCTCTTCAGGTGAGTTTGTCATTACATATAACTTATTGTGTTTCATCATTGGATTaggatgtttaaaaaaatgtactttttaaGTAAATGTGACGTTACAAATACAAGTTAACTCCTGATTTCTTTTGAGCGGAGGAACTTTTTGGAACATTCTtaacagaattaaaaataaatattataaaaatgctgATTAATATCCACGTTTTGAATCGACGACTAAAGTTTTTCAaggatataactaatatatttaaactcaaATGCATAATTCTACGCACCtagaagttaaatttaaataaatcttacaatCTTCTACTTAAATGTTCGTAATAAAATCCATAACCTCAACTATCTACCTACTTAACACTCGAT…	18601	ATGAGAGTCATAGCCTTCGTGATCTTGTGCGCTCTTCAG	39	GTGAGTTTGTCATTACATATAACTTATTGTGTTTCATCATTGGATTaggatgtttaaaaaaatgtactttttaaGTAAATGTGACGTTACAAATACAAGTTAACTCCTGATTTCTTTTGAGCGGAGGAACTTTTTGGAACATTCTtaacagaattaaaaataaatattataaaaatgctgATTAATATCCACGTTTTGAATCGACGACTAAAGTTTTTCAaggatataactaatatatttaaactcaaATGCATAATTCTACGCACCtagaagttaaatttaaataaatcttacaatCTTCTACTTAAATGTTCGTAATAAAATCCATAACCTCAACTATCTACCTACTTAACACTCGATCTGTCAGTCTTGTactaaaaaccattttttttgttCCTT…	736	ATGAGAGTCATAGCCTTCGTGATCTTGTGCGCTCTTCAGTACGTGTCGTCGGCTTCGCCGTCAGACGATATCGTCAATGAGTTGATAAACATTTTCTCTGATGGAAAtgctttacaaaataaaaatgtaagcacTAGTGATGAATTTGATGTGGACCAAACTGGAGAAGTATGGGAAAAATCGACAACACGCACGAACTTCGAAAGACAGGGACACGTAAGTAACGATGTCACTGGAAACGACGTTAAAGTCCGAACAATAAGAATTGAAGTAGATGCTTCTGGTCATGAAAGGATATTTGAAGAAGatgtcataattaaaaaagtaccaGGATCAGGGGCGAGAGCTTCAACTTCCAGTTCAGCAACTGCGACTGCCGCTGGATCGACAGCTGGAAGT…	17865	MRVIAFVILCALQYVSSASPSDDIVNELINIFSDGNALQNKNVSTSDEFDVDQTGEVWEK STTRTNFERQGHVSNDVTGNDVKVRTIRIEVDASGHERIFEEDVIIKKVPGSGARASTSS SATATAAGSTAGSASYEVQSERPTVATSKTANKLKQYGHPQAPYGGQGPNAVGSAAAASA TASASGQNVVVINEGQSGAASASSASASAASAGAAGANGGLENGLGAYGGRGGYGSGQGY GSNAAGYGNGGYGSGFGPYGSNEGAAAAAASASASGLYGAGNQGRDNIIVINNGQSGQGS TASASASAASADSAGSNGGYGVGYGQQSGAADAAAAIGAAASLAKLENELAALASQRLGS GLGNSGTAVGSAAAASAAASASGAGNQGNGYEA…	5954	521.703	3.86	-0.119	25.8715	0.792995	7.46737	1.86684	0.0660829	1.96597	4.51016	25.7063	0.115645	1.38774	3.40327	0.21477	0.0165207	0.974723	1.02429	14.1087	0.991244	0.0165207	5.3362	2.52767
Lepidoptera; Glossata; Ditrysia; Papilionoidea; Nymphalidae; Heliconiinae; Argynnini; Argynnis; Speyeria; Argynnis bischoffii	Argynnis bischoffii washingtonia	AbisFibH	JAEMGE010000009.1	ATGAGAGTCGCAACCTTCATGATCTTGTGCTGTGCACTGCAGGTgagttgtttattttaattttttgtatacagAAAGAAATTCCTTATTATTTCATGAATTTTCTTAACCCTTTAAGTGGTCTCTAAAGATACACGATACAAGGATAAGGATACTAGATAAAAGGATAACcaacaattaattttaagtctAATTTTCACTTTCAGTATATATCTGCATCTTCTCTTGATAATGATTTGTTGAATATGCTCACGGATGCaaattcatttcaaacaaaaaatgaGACTACAAGCGATGAAATTAATGTCGACAAAAATGGAAATCTACTCGAAACATATACAGTAAGAAAAGAATTTGCTAGAGATGGTGAAGACTTCACTACTGACGCAGACGACGACG…	10319	ATGAGAGTCGCAACCTTCATGATCTTGTGCTGTGCACTGCAG	42	GTgagttgtttattttaattttttgtatacagAAAGAAATTCCTTATTATTTCATGAATTTTCTTAACCCTTTAAGTGGTCTCTAAAGATACACGATACAAGGATAAGGATACTAGATAAAAGGATAACcaacaattaattttaagtctAATTTTCACTTTCAG	164	ATGAGAGTCGCAACCTTCATGATCTTGTGCTGTGCACTGCAGTATATATCTGCATCTTCTCTTGATAATGATTTGTTGAATATGCTCACGGATGCaaattcatttcaaacaaaaaatgaGACTACAAGCGATGAAATTAATGTCGACAAAAATGGAAATCTACTCGAAACATATACAGTAAGAAAAGAATTTGCTAGAGATGGTGAAGACTTCACTACTGACGCAGACGACGACGTTGAGGTCAGAACGATTGTTATCAAAAAAGATAAATTTGGTCACGAACGAATATACGAAGAGGATGTTCATATCAAAAAGGTTCCTGGAGCTTCAGCCGAAACATCTAGCTCCAGCACCAGTACCGCATCAGCCGGTGCTAAAGGCccaatcataccaaattac…	10155	MRVATFMILCCALQYISASSLDNDLLNMLTDANSFQTKNETTSDEINVDKNGNLLETYTV RKEFARDGEDFTTDADDDVEVRTIVIKKDKFGHERIYEEDVHIKKVPGASAETSSSSTST ASAGAKGPIIPNYGSGDESRGNQENVVLVPGSLGSGAGAASATAGAPGSAGYGPYGNQRS NVPIFNEQDSSGSSSASSASAAAAGGSGGSGSKGRDGAGTGGAGAGGAGQRGVNGSQGER GAGSAAAAAAAAGPSGAYGPGSFGSGAGAASATLGAPGSAGTGGAGAGGLGQRGLSGSQG ERGAGSAAAAGSSGVYGPGSLGSGAGAASATLGAPGNARYGPYGNQGPNVLSFNEHDLSG TSSASSASAAAAGGSGGSGSKGRDGAGTGGAGA…	3384	300.606	6.77	-0.234	20.2423	3.63475	4.31442	1.89125	0.147754	2.51182	3.33924	26.9504	0.413712	2.30496	3.81206	0.70922	0.0886525	1.21158	4.19622	15.8983	2.63002	0	3.25059	2.45272
Lepidoptera; Glossata; Ditrysia; Papilionoidea; Nymphalidae; Heliconiinae; Argynnini; Brenthis	Brenthis ino	BinoFibH	OV170221.1	ATGAGAGTCGCAACCTTCGTGATCTTGTGCTGTGTACTGCAGGTGAGTTGTTTTTTTTCACTATTTGTATACAGTAAGAAAATCCTAATCATTTAATCATTTTATGAAAACTCTTAGTCCATTAAGTGGTCTCTAAAGTTACACGATAACACTGTAACAGGGTATTAAGCAATTAATTTTAagtcttattttttactttcagtATGTATCTGCATCTTCTCTCGATAATGATTTGTTGAATATGCTCACGGATGCAAAttcatttcaaacaaaaaatgagAGCACAAGCGATGAATTTAATGTCGACAAAAATGGAAATCTACTCGAAACATATACAGTAAGAAAAGAGTTTGCTAGAGATGGCGATGACTTCACTACTGACGCAGACGATGACGTTGA…	14242	ATGAGAGTCGCAACCTTCGTGATCTTGTGCTGTGTACTGCAG	42	GTGAGTTGTTTTTTTTCACTATTTGTATACAGTAAGAAAATCCTAATCATTTAATCATTTTATGAAAACTCTTAGTCCATTAAGTGGTCTCTAAAGTTACACGATAACACTGTAACAGGGTATTAAGCAATTAATTTTAagtcttattttttactttcag	160	ATGAGAGTCGCAACCTTCGTGATCTTGTGCTGTGTACTGCAGtATGTATCTGCATCTTCTCTCGATAATGATTTGTTGAATATGCTCACGGATGCAAAttcatttcaaacaaaaaatgagAGCACAAGCGATGAATTTAATGTCGACAAAAATGGAAATCTACTCGAAACATATACAGTAAGAAAAGAGTTTGCTAGAGATGGCGATGACTTCACTACTGACGCAGACGATGACGTTGAAGTCAGAACGATTGTTATCAAAAAAGATAAATTTGGTCACGAACGAATATACGAAGAGGATGTTCATATCAAAAAGGTTCCTGGAGCTTCAGCTGAAACATCTAGCGCCAATGCTGCAATAGGCGGTGCTGATGGCCAAATCTTACAAAATAACGGAGGT…	14082	MRVATFVILCCVLQYVSASSLDNDLLNMLTDANSFQTKNESTSDEFNVDKNGNLLETYTV RKEFARDGDDFTTDADDDVEVRTIVIKKDKFGHERIYEEDVHIKKVPGASAETSSANAAI GGADGQILQNNGGGYKSRGNQENIVLVNNRKSGSGSSSSSSGADSERNAGSAGFNNGQSY ENRLGGAAAGAASAATSTAGSAGYGPYGDQRPNVLIVRDDGSSDSTTASSAAAAAAGGAG ASGSQGRGYGAGAGGAGAGALGQFGLYGLQGGRGAGSAATAAAAAAAAAGSSGAYGPGSR GSYGSPGVVIVEETGSGSRSSSSAAASTANADSANGANGYGIGSGLGGAAAGAASAATSD AGNAGYGPYGNQGPTVVIVNDDGSSGTSTTSST…	4693	413.961	4.94	-0.074	22.7625	3.01824	3.70991	2.36848	0.1048	1.71872	2.68288	24.5232	0.0628799	2.11696	2.38944	0.314399	0.0419199	0.733599	2.87152	15.2589	5.17711	0	4.19199	4.31775
Lepidoptera; Glossata; Ditrysia; Papilionoidea; Nymphalidae; Nymphalinae; Nymphalis	Nymphalis io	NioFibH	LR989896.1	ATGAGAGTACCAACCTTCGTGATCTTGTGCATAGCACTTCAGGTGAGTTATTTTAATACTGATATATTATTGCTTGATagtttctaattttatatttttatgctatGTCTGCTATCACTgtcttaatatgaaaatataaaattatacaattttaaaaatgtaaaaaaacttgTACATAATATGgacgtttaaatattattataaaaaaaatgaaaacttttcgaaaatgtaattaGAATAAGAATTCTATTAactcaaacatttaaaaatgcatGTTACTTGACTGAGATATTTTATCTATCATCGCaattaaaaaaggtaaaaaaaccttacgtccttttctgtatccatGACAACGTGTGCCCAAAATTTAATGTGATCAGTCAAGTTAAGaagtga…	13047	ATGAGAGTACCAACCTTCGTGATCTTGTGCATAGCACTTCAG	42	GTGAGTTATTTTAATACTGATATATTATTGCTTGATagtttctaattttatatttttatgctatGTCTGCTATCACTgtcttaatatgaaaatataaaattatacaattttaaaaatgtaaaaaaacttgTACATAATATGgacgtttaaatattattataaaaaaaatgaaaacttttcgaaaatgtaattaGAATAAGAATTCTATTAactcaaacatttaaaaatgcatGTTACTTGACTGAGATATTTTATCTATCATCGCaattaaaaaaggtaaaaaaaccttacgtccttttctgtatccatGACAACGTGTGCCCAAAATTTAATGTGATCAGTCAAGTTAAGaagtgaaaacgtaacaaacttaaaaagcaaCTCACCTTCgtaattata…	471	ATGAGAGTACCAACCTTCGTGATCTTGTGCATAGCACTTCAGTATGCGTCTGCTGATACTTTCGACGATGAGTTGATAAGTATTCTATCAGATGGTAATGCATATCAAGAAACAAATTTAACTACAAGTGATGAATTTGATGTGGATAAAACTGGAAATGTTATCGAACGATCGACAATACGAAAAGAATTTGAACAAGATGGAGACACGAGCGGTGATATAGTAGGTGATGATGTGAATGTGAAAACCATCGTCATAAAGACTGATGCTTTTGGACACAAAAGAATATATGAAGAAGATGTCGTTATCAAAAAAGTGCCTGGAGCCTCAAGTTCTAGCAGTACTTCAGCAGCTTCAAGTGCAGCAGCATCAAGCGCTACTGGTGCTTCAAGTTCAGGC…	12576	MRVPTFVILCIALQYASADTFDDELISILSDGNAYQETNLTTSDEFDVDKTGNVIERSTI RKEFEQDGDTSGDIVGDDVNVKTIVIKTDAFGHKRIYEEDVVIKKVPGASSSSSTSAASS AAASSATGASSSGPVGGNSGHGYGAGAGAGSTGAYGPYGRQGQNVVIVNRESPSSGSSAA ASAAASGSQGQNNGNQGYEAGYGRGPSGSASSASASSAASASSGGNGLGYNPAYGAGQGL LTIVNENGSGAASSASASSASGASSSGPAGGFAYGPGYDVQQGGITVINESGSGAASSAS ASSASGASSSGPAGGFAYGPGYDGQRGGITVINESGSGSASSASASSGAGASSTGPAGGN AGQGYGSGAGVGAGSGAGAGAGSAGAYGPYGRQ…	4191	373.699	4.6	-0.223	18.9215	1.40778	4.96302	1.09759	0.0954426	2.3622	4.3665	24.4094	0.143164	3.26891	1.31234	0.691959	0.0238607	1.09759	3.67454	21.403	2.26676	0	4.81985	3.67454
Lepidoptera; Glossata; Ditrysia; Papilionoidea; Nymphalidae; Nymphalinae; Nymphalis; Aglais	Nymphalis urticae	NurtFibH	LR989983.1	ATGAGAGTACCAACCTTCGTGATCTTGTGCATAGCACTTCAGGTgagttattttaagttaaatattattgcttgatagtttctaattttatatttttatgctatGTCTACTACCACTATgtcttaatatgaaaatataaaataatacatgatTAAAAATCTAAAGAAACTTCCTTGTGCATAATATGgacgtttaattattattataaaaaaatgaaaatgtttccAAAATGTAATTAGAATAAGCATTCCATCaactgaaaaatttaaaaatacaacttGACAGATAATTTATGATACATATATCGCAATTAAAAAAGGGAAAAAATGCGACTGCAATACAAGTGCCCCTCACTTGTATGAGGTGTgggtgttaggttaggttaggtatctaatgtcc…	15137	ATGAGAGTACCAACCTTCGTGATCTTGTGCATAGCACTTCAG	42	GTgagttattttaagttaaatattattgcttgatagtttctaattttatatttttatgctatGTCTACTACCACTATgtcttaatatgaaaatataaaataatacatgatTAAAAATCTAAAGAAACTTCCTTGTGCATAATATGgacgtttaattattattataaaaaaatgaaaatgtttccAAAATGTAATTAGAATAAGCATTCCATCaactgaaaaatttaaaaatacaacttGACAGATAATTTATGATACATATATCGCAATTAAAAAAGGGAAAAAATGCGACTGCAATACAAGTGCCCCTCACTTGTATGAGGTGTgggtgttaggttaggttaggtatctaatgtccttttctgtatccaTTACAACGTGTACGCAAAATTTAAAGTGA…	539	ATGAGAGTACCAACCTTCGTGATCTTGTGCATAGCACTTCAGTATGCGTCTGCTGATACTTTCGACGATGAGTTGATAAGTATTCTATCAGATGGTAATGCATATCAAGAAACAAATTTAACTACAAGTGATGAATTTGATGTGGATAAAACTGGAAATGTTATCGAACGATCGACAATACGAAAAGAATTTGAACAAGATGGAGACACAAGCGGCGATATAGTAGGTGATGATGTGAATGTGAAAACCATCGTCATAAAGACTGATGCTTTTGGAcataaaagaatatatgaaGAAGATGTCGTTATCAAAAAAGTGCCTGGAGCCCCAAGTTCTAGCAGTACTTCAGCAGCTTCGAGTGCAGGAGCATCAAGCGCTTCGAGCGCTAGCTCAGCTGGA…	14598	MRVPTFVILCIALQYASADTFDDELISILSDGNAYQETNLTTSDEFDVDKTGNVIERSTI RKEFEQDGDTSGDIVGDDVNVKTIVIKTDAFGHKRIYEEDVVIKKVPGAPSSSSTSAASS AGASSASSASSAGRNTAYGAGQGLLTIVNENGSAAASSASASSAGGASGSGPAGGNAGQG YGAGAGAGAGAYGPYGRQGQNVVVINKESPSSGSSSSASAAASATASGSQGRNNGNQGYG AGYGRGQTGSASSASASSAASPSNGGNGLGYIPAHGAGQGLLTIVNENGSAAASSASASS AGGASGSGPAGGNAGQGYGAGAGAGAGAYGPYGRQGQNVVVINKESPSSGSSTSASAAAS ATASGSQGQNNGNQGYGAGYGRGPSGSASSASA…	4865	437.307	4.76	-0.316	19.0339	1.58273	6.96814	0.945529	0.0822199	2.09661	4.78931	23.4943	0.061665	2.83659	1.54162	0.554985	0.24666	0.431655	4.76876	19.3011	2.63104	0	4.91264	3.72045
Lepidoptera; Glossata; Ditrysia; Papilionoidea; Nymphalidae; Nymphalinae; Vanessa	Vanessa cardui	VcarFibH	LR999925.1	ATGAGAGTACCAACCTTCGTGATCTTGTGCATAGCACTTCAGGTGagctatttcaaattattttatatctcttttggtaatttacaattataataataaaaaaaaaatattttcgtgtaCGACTATgcataacaaaatatgtatttatataaatgtacaaaaaatctaatacaatgtattatgaaactaaaatgtttccaaaatataattgttatggaTTTTTTCTCAactgaaaaaaatgtaataagcgcattcaaatattagaaaaacatAACAAGCATTAACAAATAACTtgacacataaatataaattcgataaaaaataataatataaaacaattatttttcagtatGCGTCTGCTGATACTTTCGACGATGAGTTGATAAGTATTCTATCAGA…	13288	ATGAGAGTACCAACCTTCGTGATCTTGTGCATAGCACTTCAG	42	GTGagctatttcaaattattttatatctcttttggtaatttacaattataataataaaaaaaaaatattttcgtgtaCGACTATgcataacaaaatatgtatttatataaatgtacaaaaaatctaatacaatgtattatgaaactaaaatgtttccaaaatataattgttatggaTTTTTTCTCAactgaaaaaaatgtaataagcgcattcaaatattagaaaaacatAACAAGCATTAACAAATAACTtgacacataaatataaattcgataaaaaataataatataaaacaattatttttcag	307	ATGAGAGTACCAACCTTCGTGATCTTGTGCATAGCACTTCAGtatGCGTCTGCTGATACTTTCGACGATGAGTTGATAAGTATTCTATCAGATGGAAATGCATATCAAGAAACAAATTTAACTACAAGTGATGAATTTGATGTGGATCAAACTGGAAATGTAATCGAACGATCGACGATACGAAAAGAATTTGAACAAGATGGAGACACAAGCGGCGATATAGTCGGTGACGATGTAAATGTGAAAACCATCGTTATAAAGACTGACGCTTTTGGACACAAAAGGATATACGAAGAAGATGTCAGTATCCACAAAGTGCCCGGAGCGTCTGGTCATAAGAGTGCTTCAGCAACTTCAAGTGCAAGTGCTGCAGCTTCTAGTGCCAACGCCGGAAACGCT…	12981	MRVPTFVILCIALQYASADTFDDELISILSDGNAYQETNLTTSDEFDVDQTGNVIERSTI RKEFEQDGDTSGDIVGDDVNVKTIVIKTDAFGHKRIYEEDVSIHKVPGASGHKSASATSS ASAAASSANAGNAGPAYGPGAGPYGPYGKQGPNAVIINNRSPSSGPSASAAASAAAASGP QGQNYGPLGYGPGYGAGQGGVTVINDNGSGSGPSASAASAAASGSNGGNAGQGYGNGAGA GAAASAGAGSAGAYGAGNGLYGPGYGARQGVTIINDNGSGSGSGASASSAAASGSNGGNA GQGYGNGAGAGAAASAGAGSAGAYGAGNGLYGSGLGAGQGVTVINENRSGSGGSASAASA SASGPNGGNAGPAYGPGAGPYGPYGKQGPNAVI…	4326	369.801	4.54	-0.191	21.8447	0.601017	7.65141	0.832178	0.0924642	0.947758	3.49052	30.3282	0.0693481	2.65834	1.8724	0.485437	0.023116	0.208044	4.85437	14.7943	1.52566	0	5.08553	2.63523
Lepidoptera; Glossata; Ditrysia; Papilionoidea; Nymphalidae; Satyrinae; Satyrini; Maniolina; Maniola	Maniola jurtina	MjurFibH	HG995207.1	ATGAGAGTAGCAGCCTTCGTGATCTTGTGCTGTGCACTGCAGGTGAGTTTTATACTTTACTAGCTCTTGTCtacaacttcgttcgcgtgatataattaattaaatcctATAGCACTTGGGGTTAATATAGCTATCTAGCTAATGTAACTTCAAGGTGGTAGAGTTTTGATACATCATAAtgcccggccacattaacggccaacaacgcgatgttcaacggcgttccTCGTTAAACATAGATGCAGCTTCGATCAACGTATAACGGCACTCagaatgccgtttggcgttagacgattttaaccccaattcaattggcataagacgctaaccgttcaagtgtggccactcaatttaacgcgttgattatcgcgataattatggcgttctttggcattgacg…	13291	ATGAGAGTAGCAGCCTTCGTGATCTTGTGCTGTGCACTGCAG	42	GTGAGTTTTATACTTTACTAGCTCTTGTCtacaacttcgttcgcgtgatataattaattaaatcctATAGCACTTGGGGTTAATATAGCTATCTAGCTAATGTAACTTCAAGGTGGTAGAGTTTTGATACATCATAAtgcccggccacattaacggccaacaacgcgatgttcaacggcgttccTCGTTAAACATAGATGCAGCTTCGATCAACGTATAACGGCACTCagaatgccgtttggcgttagacgattttaaccccaattcaattggcataagacgctaaccgttcaagtgtggccactcaatttaacgcgttgattatcgcgataattatggcgttctttggcattgacgttaaccttaatataACCGCAACATAAGTCGCACAATTGCTGT…	2371	ATGAGAGTAGCAGCCTTCGTGATCTTGTGCTGTGCACTGCAGTATGTAACACCACAAATTATCGATGATaagattcataatattttcaatgacaaaaataaatatgaaacgAAGAATGTAAGCACAAGTGATGAATACGATATAGACCAATATGGCGAAGTGATCGAAAAACAGACcgttaaaaaagaaattttagTGAACGATGATAAAAGCAACGACGTAAAAAATGATGATATGAAAATTATGAcctttatctttaaaaaagaTAAAGAAGGTCATGAAAGAATCTATGAAGAAGATACTGTTATTAAAAAAGTTCCACGTCAAGTTGTAAATGAAAGCGTTGGAACAGTCGAAAGCTCCGTTAGTTCTGCTAGTGCATCATCTGCGACATCAATT…	10920	MRVAAFVILCCALQYVTPQIIDDKIHNIFNDKNKYETKNVSTSDEYDIDQYGEVIEKQTV KKEILVNDDKSNDVKNDDMKIMTFIFKKDKEGHERIYEEDTVIKKVPRQVVNESVGTVES SVSSASASSATSIGNTGSPRRTYSDTASTAAAAATSAESQIPETDSYISQPSIVVINDVK RQKPVAATAESVSRTHGSATRASSAAKSNASVGGPRVVSRTQGSAAAASSAANSNAGVGG HRVVSGTQESATAGSSAANSNVGVGGIRGIPGTQGSAAVASSETNSNVGVGGIRGVSGTR GSAAPASSAANSNVGVGGPRGVSGTQGSAAAPSSAAKSNVGVGGLRGVSGTQGSAAAPSS AAKSNVGVSGLRGVSGTQGSAAAASSAANSNAG…	3639	349.359	5.96	-0.406	18.5491	3.40753	8.32646	1.84117	0.1374	3.38005	3.46249	15.9934	0.247321	3.27013	1.86865	1.56636	0.219841	1.70376	5.5235	15.1965	6.37538	0.0549602	4.53421	4.34185
Lepidoptera; Glossata; Ditrysia; Papilionoidea; Papilionidae; Papilioninae; Troides	Troides aeacus	TaeaFibH	CM067268.1	ATGAGAGTAACAGCCTTCGTGATCCTGTGCTGCGCACTGCAGGTGAGTTTGTATTCCGCcttaactttatacatatatgtatttaatttgttttattgttgaTTTCAAACGGAAATCTTATAGTATTTAAACCTTTTCTTTAGATAGTTAGTCTCAAAAGCCGTAGAGATTATCGTGGTATCTAACGACTATCTCGTTACTGTTACCCATCTCTCTAAACATCCCAATCTTATACATATTAacgttataaaaactttttacataATATCAGCAAGTTAAACTTAGTTATCTAGAAATGACACAGTAAAATAATAGCCATTTACTGTTCACTGGAAATATTAAATGATTCCTAACaacttttgtctcaaggcgacgagcacaataaagcacagtgtatat…	17360	ATGAGAGTAACAGCCTTCGTGATCCTGTGCTGCGCACTGCAG	42	GTGAGTTTGTATTCCGCcttaactttatacatatatgtatttaatttgttttattgttgaTTTCAAACGGAAATCTTATAGTATTTAAACCTTTTCTTTAGATAGTTAGTCTCAAAAGCCGTAGAGATTATCGTGGTATCTAACGACTATCTCGTTACTGTTACCCATCTCTCTAAACATCCCAATCTTATACATATTAacgttataaaaactttttacataATATCAGCAAGTTAAACTTAGTTATCTAGAAATGACACAGTAAAATAATAGCCATTTACTGTTCACTGGAAATATTAAATGATTCCTAACaacttttgtctcaaggcgacgagcacaataaagcacagtgtatatcattttaacaggcaggcgtaacacttaccatcaagtgaacgt…	1103	ATGAGAGTAACAGCCTTCGTGATCCTGTGCTGCGCACTGCAGTATGCAGCTGCAGACATTGATGCAGCGTTAAATGAGGACATGAACCGCTTCTTAGTGGGAAAAAATAATTTCCAAGAAACGAGTGAAACAAAATCCGacgaagtaattaataaaaacggcACAGTAGTTGAAAGATTAACCACAAAAAAGAAATTTGTCGGTAAATCGGGACTCAAACATAATAAGTCTGGTGAAAGGATAATAAAAACCTTTGTAATTGATTATGATGAGCAGGGACAGGAAATCGTATATGAAACTGATGTAGTTGAAACCACAGTACCCGGGTCATCTGCGTCCAGTGCGAGTTCAAGTGCATCTTCGAGCGCGTCTTCGAGgaattacaataaacaaataaat…	16257	MRVTAFVILCCALQYAAADIDAALNEDMNRFLVGKNNFQETSETKSDEVINKNGTVVERL TTKKKFVGKSGLKHNKSGERIIKTFVIDYDEQGQEIVYETDVVETTVPGSSASSASSSAS SSASSRNYNKQINQANKPAGYEVYESGEFQAPYSVQQPTRILNKSGSSSSSASTAAASSS GVSSGGLASYGGQKSVILINQDRGSSSSSAASAAAASGSSSEGQEANILNEIIYESKAAA ASAAAAAAAAAAAGSGAGRGSFYGQNGQLLGYNNGGSGSSSSGAAAAAAAGSSSGAGSSG FGVGQNGLGLYGSGLNGLGGGWDGVGASDSAAAAAAAASGSGAGLGALNGQSGQLLGYNN GGSGSSASSAASAAASSSSGAGNGGLAPYGGRE…	5418	471.942	3.92	0.183	25.0092	0.775194	5.96161	1.66113	0.092285	2.14101	3.19306	24.4001	0.036914	2.19638	7.03212	0.36914	0.055371	0.885936	0.498339	18.0325	0.664452	0.387597	3.21152	3.39609
Lepidoptera; Glossata; Ditrysia; Papilionoidea; Pieridae; Coliadinae; Colias	Colias croceus	CcroFibH	HG991959.1	ATGAGAGTCGCATTCTTCGTGATCCTGTGCTGCGCACTGCAGGTAAGCAACATGTTTTATTcacttcttttatttttgggTTGTAGCTAcccaaatatttaaatacaccTGAAAATGTTTCTTGGtggattatatttaaatggaaCTATGTATAAAGTTCCAAAGTACCACAAgaattttgttaaatgttCGAAAATGTATTGAACTTTGAAATTCTATAAGACTGCTGTCTGTTTGTCTTTCCAAGTTTCCAGCCATCAGGCTCGAAACCGTCATAGTTAGACAGTTGAAATTTTCAAACGCGATGTTACTGTTGCTGCTATacctaaaaataacaaaatttgtaATTGGATGGAACATCAGAATGATTTGGTTCGATTAATTTGTCTCCGCATGTAT…	17109	ATGAGAGTCGCATTCTTCGTGATCCTGTGCTGCGCACTGCAG	42	GTAAGCAACATGTTTTATTcacttcttttatttttgggTTGTAGCTAcccaaatatttaaatacaccTGAAAATGTTTCTTGGtggattatatttaaatggaaCTATGTATAAAGTTCCAAAGTACCACAAgaattttgttaaatgttCGAAAATGTATTGAACTTTGAAATTCTATAAGACTGCTGTCTGTTTGTCTTTCCAAGTTTCCAGCCATCAGGCTCGAAACCGTCATAGTTAGACAGTTGAAATTTTCAAACGCGATGTTACTGTTGCTGCTATacctaaaaataacaaaatttgtaATTGGATGGAACATCAGAATGATTTGGTTCGATTAATTTGTCTCCGCATGTATTAAAGACATAAAAGtgttaaacaaacaaagacaagtgataac…	750	ATGAGAGTCGCATTCTTCGTGATCCTGTGCTGCGCACTGCAGtaTGTTACTGCAGATGCAATTGACGATGCATTGTCAAATGAAATCAAATTAGGCAGACTAGAGACAAAGAACTTTAATGAAACTGATGAATTTGAATACGACCAAACCGGAAATATAATCGAGAAATCGACAACGACAAAAGAGTACGAAGCATTTGGCGATATAGATAAAGATGTAACTGGAGATGACGTAAAGGTGAGAACTCTCGTTATTAAAACCGACGCATCCGGACACGAAACTATATGGGAAGAAGATGttcttattaaaaagaaaGGTCAATCAGGATCATCTGCTGAAGCTGAAACTACTGCTGCCTCATCATCAGCTAGTTCAGGTCCAACAGGAAACGGATTGGGT…	16359	MRVAFFVILCCALQYVTADAIDDALSNEIKLGRLETKNFNETDEFEYDQTGNIIEKSTTT KEYEAFGDIDKDVTGDDVKVRTLVIKTDASGHETIWEEDVLIKKKGQSGSSAEAETTAAS SSASSGPTGNGLGASLYRANGLNGLNGQQRLGANSAAAAVTPAGASGLGNIIINNNGGAG SGSSASAASSTAGSGTTGPYNSLSGQAAAGLMGEFLPYGNQEPTIIVNNNESGSESSAAS AASTSGSQGNGLGGLYGSGTYGSNGLNGLNGRQGQGASSAAAASAASGASGLYGGAYGLR SAGLGSAGGENIIINNNGNSQSASSAAAAAASGASVPGYGQFLPYGNQEPTIIVNNNESG SGSSAASAASAGSQGNGLGGLNGQQGQGASSAA…	5452	500.736	4.14	-0.237	17.058	0.752018	10.9134	0.623624	0.0917095	2.69626	5.55759	22.6339	0.0733676	3.31988	5.85106	0.403522	0.220103	1.5774	2.56787	17.4982	1.96258	0.0183419	3.55833	2.62289
Lepidoptera; Glossata; Ditrysia; Papilionoidea; Pieridae; Pierinae; Anthocharis	Anthocharis cardamines	AcarFibH	FR989950.1	ATGAGAGTAACAACCTTCGTGATCTTGTGCTGCGCTCTGCAGGTAAGTCATCATTAAAATTACTATACGAACGATTATTACTTAGGGTAAAATACCCGATAGTCAGCCAGGCACCGGTAATCGGTCGTATACGAGTAGCGAAGAGTACAACAAATATATTTCGTGCTCTTCCCACTCGTACGAAAAATATGCAGAGCACTGGCTGTTTTACCCTACAtagaattaaatttaaatgtaggtAAATAATATTCACTGAGGGCTTTTATTAgttattcaataatattgtatttcattaacgtgagtatcacacatttgaataaaatactgtataccggattaaaacgcgatttattatttatattgtttaaattatttatcccgacgtttcggatgcttttc…	20797	ATGAGAGTAACAACCTTCGTGATCTTGTGCTGCGCTCTGCAG	42	GTAAGTCATCATTAAAATTACTATACGAACGATTATTACTTAGGGTAAAATACCCGATAGTCAGCCAGGCACCGGTAATCGGTCGTATACGAGTAGCGAAGAGTACAACAAATATATTTCGTGCTCTTCCCACTCGTACGAAAAATATGCAGAGCACTGGCTGTTTTACCCTACAtagaattaaatttaaatgtaggtAAATAATATTCACTGAGGGCTTTTATTAgttattcaataatattgtatttcattaacgtgagtatcacacatttgaataaaatactgtataccggattaaaacgcgatttattatttatattgtttaaattatttatcccgacgtttcggatgcttttcagcaaccgtggtcacgggcagagagaaagatgacagttttct…	823	ATGAGAGTAACAACCTTCGTGATCTTGTGCTGCGCTCTGCAGTATGTCTCTGCAGATACAATTGATGATGCATTACAAAATGCACTCAGACAAGGTAAACTAGAGACAAGGAAAGTAAACGAAACTGATGAATTTGATGTCGATCAAAAAGGTAATGTTTACGAGCGATCAACAACAACGAAAGAATACGAAGCCTTCGGCGATATAGACAAAGATGTAACAGGAGATGACGTTAAAGTCAAAACAATTGTTATAAAGACTGACGGAAAAGGTCACGAAACAATATGGGAAGAAGATGTGCTCATACACAAAAAGAGCCAACCAGGCTCTTCTGCTGAATCTGAAACCAGAACAGTATTAAGTTCAAAACCAAGAGGGCCTTTAAATGCAGGACCGACA…	19974	MRVTTFVILCCALQYVSADTIDDALQNALRQGKLETRKVNETDEFDVDQKGNVYERSTTTKEYEAFGDIDKDVTGDDVKVKTIVIKTDGKGHETIWEEDVLIHKKSQPGSSAESETRTVLSSKPRGPLNAGPTVIVENNNRQTSANSVSSASSGFGSSGRFSPYGNQAGPVVVVNNNESGPGSASSSAAAAAAAAAGGQGGIDSGFLGSGFNNLNQFGNNGGSSSSSAASAAAAAAAAGGQGGIDSGLLGSGFNNRFSPYGNQAGPVVVVNNNESGPGSASSSAAAAAAAASGGQGGINSGLLGSGFNNLNEFGNNGGSGASSAASASAAAAGGQGGLSSGLNGNTLNGVYGIGNNGGSSSSSAASASAAAAGGQGGINSGFLGSGFNNLNEFGNNGGS…	6657	601.238	4.42	-0.047	21.361	1.53222	11.4616	1.00646	0.0751089	2.37344	3.71038	21.3309	0.0300436	2.47859	5.42286	0.285414	0.0150218	3.50008	1.87772	17.4403	0.991438	0.0150218	1.29187	3.80051
Lepidoptera; Glossata; Ditrysia; Papilionoidea; Pieridae; Pierinae; Pieris	Pieris brassicae	PbraFibH	LR989932.1	ATGAGAGTAACAACCTTCGTGATCTTGTGCTGTGCTCTGCAGGTAAGTTATCTCtctatttatactaaaattcTCGTGTTTTGTAAGCAAAATATTCAGAAACATCAGCTTcagaaatatactttttatgctACTGTGGactattttgacatttatctCGTAATTTTGACCTGCCCATCAACTCCCATTCTTGTGATAttagtatgtataataataatataacaaaaccaCATTTgtttacgaaaaaaaaaaaacaatgcgTTTAACGCAATGGTAAAATATAAGTACGAATttgaaaacattatatttatgcaTCTCTTTAGAGAGACATTAAGTAATTGTATAAGATTAAATTATACGATGTCTAAATCACGCATAAATTAATCTTTTACTccgatt…	14639	ATGAGAGTAACAACCTTCGTGATCTTGTGCTGTGCTCTGCAG	42	GTAAGTTATCTCtctatttatactaaaattcTCGTGTTTTGTAAGCAAAATATTCAGAAACATCAGCTTcagaaatatactttttatgctACTGTGGactattttgacatttatctCGTAATTTTGACCTGCCCATCAACTCCCATTCTTGTGATAttagtatgtataataataatataacaaaaccaCATTTgtttacgaaaaaaaaaaaacaatgcgTTTAACGCAATGGTAAAATATAAGTACGAATttgaaaacattatatttatgcaTCTCTTTAGAGAGACATTAAGTAATTGTATAAGATTAAATTATACGATGTCTAAATCACGCATAAATTAATCTTTTACTccgatttatttatatggaagaaataaaaatcgatTGACAAAACAGtga…	560	ATGAGAGTAACAACCTTCGTGATCTTGTGCTGTGCTCTGCAGTATGTGTCTGCAGATGCAATTGATGATGCATTGCAATATGCACTCAGAAATGGCAGActagaaacaaaaaaagtaAACGAAACTGATGAAGTAGACTACGACTCAACAGGTAATGCTTACGAAAAATCTACAACAACGAAAGAATACGAAGCTTATGGCGATGTTGATAAAGACGTGACAGGAGATGATGTCAaagttaaaacaattgttataaaaactgACTCAACCGGTCATGAAACAATATGGGAAGAAGATGTACTCATTCATAAGAAAAACCAGCCCGGTTCATCGGCTGAAACAGAAACAAGAACAGTTTTAAGTTCAAAACCAAGAGGTCCACTTAATGCAGGCCCAACG…	14079	MRVTTFVILCCALQYVSADAIDDALQYALRNGRLETKKVNETDEVDYDSTGNAYEKSTTT KEYEAYGDVDKDVTGDDVKVKTIVIKTDSTGHETIWEEDVLIHKKNQPGSSAETETRTVL SSKPRGPLNAGPTVIVENNSRQSAASIESSVSTATSGSAPGPIIGFNIPVQYSPYGNQAG ASATAAATAGSAGGVNYGLNGFYGGVGGVGQDTIVINNSGASGSSSSAAAASSAASSGNS LAEQEALLEATEAAEAAAIAAASARYAPYGNQAGRTVVINNESGSGPNSAASAASSSAGA AGQGGIGSGLRGLGSSGAGLYGLDGLNGLNGLNRLLGGQGTGSAASAAAAAAAAAGSDSR GNLGLLGSSGLYGNNGKGAVIINNNGGNESASS…	4692	419.041	4.45	0.041	22.1867	1.70503	7.1185	1.04433	0.106564	2.6428	3.75107	22.2933	0.0639386	2.13129	8.01364	0.29838	0.0213129	0.426257	0.703325	18.3717	2.62148	0.0213129	3.28218	3.19693
Lepidoptera; Glossata; Ditrysia; Papilionoidea; Pieridae; Pierinae; Pieris	Pieris rapae	PrapFibH	NC_059509.1	ATGAGAGTAACAACCTTCGTGATCTTGTGCTGTGCTCTGCAGGTAAGTCctctatctatataaaaattctcgtatttttaaaacaaaatcttcAGAAACGACTTGAACGATGTTAACGAAAACGGTGTGTCTTCGGTACAATTTTTATAGTCCTTTTTACTATtggaaaattgtattttttatctcgTAATTGTAAAAGACTATTTTAAACGAGGTCTTAAACAggcataaattaataatttctccgATTTATTTACTATGGATGTCATACAAATCTATTCACAAAACATTCTATaagtcaaattcaaaatcatttatccatgttggtaacataatcacttttttaatattatattactaatggtaatttaaaataacattccaAACGAAAGCGTAGCg…	15072	ATGAGAGTAACAACCTTCGTGATCTTGTGCTGTGCTCTGCAG	42	GTAAGTCctctatctatataaaaattctcgtatttttaaaacaaaatcttcAGAAACGACTTGAACGATGTTAACGAAAACGGTGTGTCTTCGGTACAATTTTTATAGTCCTTTTTACTATtggaaaattgtattttttatctcgTAATTGTAAAAGACTATTTTAAACGAGGTCTTAAACAggcataaattaataatttctccgATTTATTTACTATGGATGTCATACAAATCTATTCACAAAACATTCTATaagtcaaattcaaaatcatttatccatgttggtaacataatcacttttttaatattatattactaatggtaatttaaaataacattccaAACGAAAGCGTAGCgcattgtaatattttgtaatatatttgtatgttacaG	393	ATGAGAGTAACAACCTTCGTGATCTTGTGCTGTGCTCTGCAGTATGTGTCTGCAGATGCAATTGATGATGCATTGCAATATGCACTCAGAAATGGCAGACTAGAAACTAAAAAAGTAAACGAAACTGATGAACTGGACTACGACTCAACAGGAAATGTTTACGAAAAATCTACAACAACGAAAGAATATGAAGCATATGGCGATGTCGACAAAGACGTGACAGGAGATGATGTCAAAGTTAAaactattgttattaaaactgACTCATCAGGTCATGAAACAATATGGGAAGAAGATGTACTCATTCATAAGAAGAACCAGCTCGGTTCATCGGCTGAAACAGAAACGAGAACAGTTTTAAGTTCAAAACCACGAGGTCCACTAAATGCAGCATCCAGC…	14679	MRVTTFVILCCALQYVSADAIDDALQYALRNGRLETKKVNETDELDYDSTGNVYEKSTTT KEYEAYGDVDKDVTGDDVKVKTIVIKTDSSGHETIWEEDVLIHKKNQLGSSAETETRTVL SSKPRGPLNAASSASSVSAASTGSVSRPIVGYNTPVQYSPHGNQALASSTAAAATGSAGG VNYGLNGLYGGVGGVGPDTIVINNGGASGSSSSASASSAAASSGNSLAEQEALLEATEAA EAAAIAAASGRYAPYGNQAGRTVVINNESGSGASSAAAAASSSTGAAGQSGLGSGLGGLG SSGAGLYGLNGLNGLNGLNGLRGGQGSGSAASAAAAAAAAAGSAGRGNLGLLGSSGLYGN DGQGAVIINNNGASGSASSASASSSAASSAGSD…	4892	433.165	4.43	0.096	25	1.86018	7.21586	1.28782	0.102208	2.6574	3.45462	22.3835	0.0613246	2.33034	8.4628	0.286182	0.0204415	0.102208	0.674571	16.5985	1.8193	0.0204415	3.08667	2.57563
Lepidoptera; Glossata; Ditrysia; Papilionoidea; Pieridae; Pierinae; Pieris	Pieris napi	PnapFibH	FR997694.1	ATGAGAGTAACAACCTTCGTGATCTTGTGCTGTGCTCTGCAGGTAAGTCATCTATCTATACTAAAATTCTCGTATTTTGGAAGCAAAATCTTcagaaacggcttgaccgattttgatgaagtGTATCTTcggtataattttttatactcGTTTTTACTTAGACATTTATCTCGTAATTTTGATCCGCCCATCAACTCCCATTTTTGTGATATTAGTATCTactctaatatatataaaaaccacAATTGTTGGTCAACtagttaaattagatttttattaatatatatttttagcacAATGTCAAAATACAAGTATCAATttgaaaacattaaatttacgtGTGCAATGTTTAGTTCACCGCATCTTCTCTTTAAAGGCCTAAGAGTTATTAAGTAATTC…	16947	ATGAGAGTAACAACCTTCGTGATCTTGTGCTGTGCTCTGCAG	42	GTAAGTCATCTATCTATACTAAAATTCTCGTATTTTGGAAGCAAAATCTTcagaaacggcttgaccgattttgatgaagtGTATCTTcggtataattttttatactcGTTTTTACTTAGACATTTATCTCGTAATTTTGATCCGCCCATCAACTCCCATTTTTGTGATATTAGTATCTactctaatatatataaaaaccacAATTGTTGGTCAACtagttaaattagatttttattaatatatatttttagcacAATGTCAAAATACAAGTATCAATttgaaaacattaaatttacgtGTGCAATGTTTAGTTCACCGCATCTTCTCTTTAAAGGCCTAAGAGTTATTAAGTAATTCCATGAAATTCAACTATATATATGAGGTCTTAAACAGGCATAA…	648	ATGAGAGTAACAACCTTCGTGATCTTGTGCTGTGCTCTGCAGTATGTGTCTGCAGATGCAATTGATGATGCATTGCAATATGCACTCAGAAATGGCAAActagaaacaaaaaaagtaaACGAAACTGATGAACTAGACTACGACGCAAGAGGTAATGTGTACGAAAAATCTACAACAACGAAAGAATACGAAGCTTATGGCGATGTCGACAAAGACGTGACAGGAGATGATGTCAAagttaaaacaattgttataaaaactgACTCAACCGGTCATGAAACAATATGGGAAGAAGATGTACTCATTCATAAGAAGAGCCAGCCAGGCTCATCGGCTGAAACAGAGACAAGAACAGTTTTAAGTTCGAAGCCACGAGGCCCACTCAATGCAGGCTCAACC…	16299	MRVTTFVILCCALQYVSADAIDDALQYALRNGKLETKKVNETDELDYDARGNVYEKSTTT KEYEAYGDVDKDVTGDDVKVKTIVIKTDSTGHETIWEEDVLIHKKSQPGSSAETETRTVL SSKPRGPLNAGSTAASSVSSVSTASTGAAPGSTVGYNTPVQYSPYGNQAGAAASAAAAAA AGSAGSGYYANGLNGLYGGLGGVGQDTIVINNSGASGSSSSAAASSSAASSGNSLAEQEA LLEATEAAEAAAIAAASARYAPYGKQVVINNESGSGSSSAASAASASAASAGQGSGAGLN GAGLYGSNGLYGLNGLNGLRGGQGSGSAASAAAAAAAGSAGSGNYANGLNGLNGLNSLHG GQGTGSEAAAAAAAAAGSAGSGNYANGLNGLNG…	5432	488.344	4.42	0.05	26.6568	1.7673	8.63402	0.865243	0.0920471	3.53461	3.14801	19.827	0.0552283	2.39323	7.78719	0.497054	0.0184094	0.0920471	0.773196	15.961	1.54639	0.0368189	3.75552	2.55891
Lepidoptera; Glossata; Ditrysia; Hesperioidea; Hesperiidae; Hesperiinae; Hesperiini; Thymelicus	Thymelicus acteon	TactFibH1	OX638213.1	ATGAGAGCTACTATCTTTGTGGTCCTATGCTGCGCACTGCAGGTGAGTTCAGTAAATAATTCAGCAAATGTTTCCAAAATATTTATTTTAATTTTGATTTATTTATACTTGGCTTCAACCCATTTATGGTCCGCTACTGAGCACGAGCCCCTTGAGGAGGCCTAGAACACCTTCCACCACGCTGCTCCAGGGCGGATTGGTGGAAGATTTTTATACCGATGATATAAAATATAATCATCATTGTCATTACAAATCAAAATTGTGCAAGTGCTGGGCACAGTTCTCAAGGAAACAGGGCACACTGCTTTCAGAACGTTGTGGAGAAGTGTAAGCTCTAGATATATGCTCATGATTATTTTCTTCACCGAAGAAAAATATAAAGAATTCATTATCTAAGAT…	21450	ATGAGAGCTACTATCTTTGTGGTCCTATGCTGCGCACTGCAG	42	GTGAGTTCAGTAAATAATTCAGCAAATGTTTCCAAAATATTTATTTTAATTTTGATTTATTTATACTTGGCTTCAACCCATTTATGGTCCGCTACTGAGCACGAGCCCCTTGAGGAGGCCTAGAACACCTTCCACCACGCTGCTCCAGGGCGGATTGGTGGAAGATTTTTATACCGATGATATAAAATATAATCATCATTGTCATTACAAATCAAAATTGTGCAAGTGCTGGGCACAGTTCTCAAGGAAACAGGGCACACTGCTTTCAGAACGTTGTGGAGAAGTGTAAGCTCTAGATATATGCTCATGATTATTTTCTTCACCGAAGAAAAATATAAAGAATTCATTATCTAAGATCGAACAACATGATAAAAATTAAAATGTGTGCAACTCACACGT…	1338	ATGAGAGCTACTATCTTTGTGGTCCTATGCTGCGCACTGCAGTATGTTGCAGCAAAAGAAATCGATGACAAATTTGTTAGGAACCTTTTATTATCTAATAACATAGTAGAAACGAATAGCACGTTATCAGATGTATATAAGGTCGACAATAAAGGTGAAATATACGAAGAGAAAACAAGTATTACGGAGTATACAGCATCAGGACAAACTCCCACGGCTGAAATAACTGGTGATGATGTAGAAGTGAAGACTTTAGTCATAACTACCGATGCACAAGGTCACACAAACATTCAAGAAGTAGATAAAATAATAAAAAGATTACCACAAGCTGTTGCCGGTGCAAGTGCTGGAACAAATGAAGGAGCAAGTGCTGGAGCAAGTGCTGGTGAAAATAATGGT…	20112	MRATIFVVLCCALQYVAAKEIDDKFVRNLLLSNNIVETNSTLSDVYKVDNKGEIYEEKTSITEYTASGQTPTAEITGDDVEVKTLVITTDAQGHTNIQEVDKIIKRLPQAVAGASAGTNEGASAGASAGENNGASSGPKTSVGTTAVASQVQNEAQQVSPTSKETLAAAAAAGQQKLYGPDEQQRLEQQDQSMPLLPFYYPYFSQQQPLIIQNILPEGYGKESIAISSSSTITGTQGQEGAAGTQGPQGPPGQPGTGGAIAVAVAASPAGGYGPYGPQGVQGPQGPQGPAGQTGSGEAAVDAAASSAGGNGPYGLQGPAGPQGPQGLAGQPGSGGAAAAASASSGGGYGPYGLQGPAGPQGPQGPAGQLGSDGAAAAASASSAGGNGPYGLQGPAGPQG…	6703	570.831	4.89	-0.323	21.8111	0.313293	1.37252	0.283455	0.0745935	0.372967	10.5326	31.568	0.0149187	0.298374	4.46069	0.193943	0.0298374	0.0895122	12.2632	10.9354	0.716097	0	4.05788	0.611666
Lepidoptera; Glossata; Ditrysia; Hesperioidea; Hesperiidae; Hesperiinae; Hesperiini; Thymelicus	Thymelicus acteon	TactFibH2	OX638213.1	ATGAGAGCTTCAACCTTCGTGGTCCTGTGCTGCGCACTGCAGGTGAGTTTTACTTCCGTAAAGTTTTCTTCCCAAACTTCCAATTCTAATTGTCTTTACTAATGCTCTTTAATATAAATAATCGTGAAAATATAATTATTACTTACACATACTTACAAATTTCATATTATAGAATTATCGTAAGGAATAAATTAAATATATACAATAGTTACAAGTGAAATATTTCTCACTCATACTGAGTGATTTATTATTATATTTATTGTACATAGTGGTACAAATTAATTTATTATTAAAGTAATGGCGACATATAAAACTTTAAAATGAATTAAATATTTCCTCATGAAAAATATTGCCTCATGAAAAATGCTTTATTCGTTTAAAATTTTTCAAAATAGGCTT…	27758	ATGAGAGCTTCAACCTTCGTGGTCCTGTGCTGCGCACTGCAG	42	GTGAGTTTTACTTCCGTAAAGTTTTCTTCCCAAACTTCCAATTCTAATTGTCTTTACTAATGCTCTTTAATATAAATAATCGTGAAAATATAATTATTACTTACACATACTTACAAATTTCATATTATAGAATTATCGTAAGGAATAAATTAAATATATACAATAGTTACAAGTGAAATATTTCTCACTCATACTGAGTGATTTATTATTATATTTATTGTACATAGTGGTACAAATTAATTTATTATTAAAGTAATGGCGACATATAAAACTTTAAAATGAATTAAATATTTCCTCATGAAAAATATTGCCTCATGAAAAATGCTTTATTCGTTTAAAATTTTTCAAAATAGGCTTCAACCCATTAATGGCCCACTACTGGGCCCAAAAAATTTAAAA…	1493	ATGAGAGCTTCAACCTTCGTGGTCCTGTGCTGCGCACTGCAGTATGTCGCGGCGAAAGAGATCGATGACAAATTTGTTAGGAACCTTTTACTATCTAATAACATAGTAGAAACGAATAGCACGTTATCAGATGTATATAAGGTCGACAACAAAGGTGAAATATACGAAGAGAAAACAAGTATTACGGAGTATACAGCATCAGGACAAACTCCCACGGCTGAAATAACTGGTGATGATGTAGAAGTGAAGACTTTAGTCATAACTACCGATGCGCAAGGTCACACAAACATTCAAGAAGTGGATAAAATAATAAAGAGATTATCACAAGGAGCACCAGGCCCACAAGGTCCACCAGGATACGCTGGACAACCAGGATCAGGCGCAGCAGCAGCATCCGCA…	26265	MRASTFVVLCCALQYVAAKEIDDKFVRNLLLSNNIVETNSTLSDVYKVDNKGEIYEEKTSITEYTASGQTPTAEITGDDVEVKTLVITTDAQGHTNIQEVDKIIKRLSQGAPGPQGPPGYAGQPGSGAAAASAGSSSAGGNGPYGTQGAPGAPGLPGLAGQQGSGAAAASAAASSAGGNGPYGPQGAPGAPGLPGLAGQQGSGAAAASAAASSAGGNGPYGPQGAPGAPGLPGLAGQQGPGAAAASAASSSAGGNGPYGPQGAPGAPGLPGLAGQQGPGAAAASVASSSAGGNGPYGPQGAPGAPGLPGLAGQQGSGAAAASAASSSAGGNGPYGPQGAPGAPGLPGLAGQQGSGAAAASAAASSAGGNGPYGPQGAPGAPGLPGLAGQQGPGAAAASA…	8754	730.977	7.87	-0.153	26.4222	0.159927	2.67306	0.114233	0.0571167	0.125657	7.90496	28.4784	0.0114233	0.27416	5.1862	0.114233	0.0114233	0.0228467	13.8794	11.1492	0.422664	0	2.68449	0.30843
Lepidoptera; Glossata; Ditrysia; Hesperioidea; Hesperiidae; Hesperiinae; Hesperiini; Thymelicus	Thymelicus acteon	TactFibH3	OX638213.1	ATGAGAGCTACAACCTTCGTGATCCTGTGCTGCGCACTGCAGGTGAGTTTTACTTCCTTAAAGTTTTCCAAAGTTCCAATTCTAATTGTCTTTACTAAATGTGGTTTAACATAAATAATTTATATCTATCAATGTATATCTATATCTATCTATATGTATATACAAATAATAAAATTGAAGTCTGTATGTGATTTCGGAATAAATTATTTTTTTAAGTTGCAAATCGTTACTTGCACGATACTAGCACCGAAAAATTATTTTTTAAAAATTTTTTCTGTCTGTTTGTTTGTCTCCGCTAATCTCTGAAACCGCCGAATGAACTTTAACAGGACTTTAACTAAGATACTGAAAACTCTTGAACTTAATATTTACCTAAGCTACTTTTTAGGGTTCCATACC…	27295	ATGAGAGCTACAACCTTCGTGATCCTGTGCTGCGCACTGCAG	42	GTGAGTTTTACTTCCTTAAAGTTTTCCAAAGTTCCAATTCTAATTGTCTTTACTAAATGTGGTTTAACATAAATAATTTATATCTATCAATGTATATCTATATCTATCTATATGTATATACAAATAATAAAATTGAAGTCTGTATGTGATTTCGGAATAAATTATTTTTTTAAGTTGCAAATCGTTACTTGCACGATACTAGCACCGAAAAATTATTTTTTAAAAATTTTTTCTGTCTGTTTGTTTGTCTCCGCTAATCTCTGAAACCGCCGAATGAACTTTAACAGGACTTTAACTAAGATACTGAAAACTCTTGAACTTAATATTTACCTAAGCTACTTTTTAGGGTTCCATACCAAACGGTTCCTTAGGGATAGTTTATATGGAAAAATTAAAAAA…	2878	ATGAGAGCTACAACCTTCGTGATCCTGTGCTGCGCACTGCAGTATGTCGCGGCAAAAGAAATTGAAGATAAATTTGTAAGAAACCTTTTATTATCAAATAACATCCAAGAAACGAATAGCACGTTATCAGATGTATATAAGGTCGACAATAAAGGAGAAGTATACGAAGAGAAAACAAGTATTACAGAGTACACAGCATCAGGACAAACTCCCACGGCTGAAATAACTGGTGACGATGTAGAAGTGAAGACTTTAGTCATAACTACCGATGCACAAGGTCATACAAAGATTCAAGAAGTAGATAAAATTATAAAGAGATTACCACATGCAGCAGCAAGCGCAAGTGCAAGTGCAAGTGCAAGTGACTCATCCTCTGCAGCTGCTTCTTCAACTGCAGTT…	24417	MRATTFVILCCALQYVAAKEIEDKFVRNLLLSNNIQETNSTLSDVYKVDNKGEVYEEKTS ITEYTASGQTPTAEITGDDVEVKTLVITTDAQGHTKIQEVDKIIKRLPHAAASASASASA SDSSSAAASSTAVTAGESQGSQGPQQGPYGSAAAASSSAAAVAGPQGPQGPQGPQGPQGQ QGPYGTVAAAASSAATVAGPQGPQGTQSPQGAQGPYGTQQGPQGPQEIQGPQIPQQGPYG PNEILSPLFPFFNPYIAQQQPLIIQNYLPEEYGNGAVASSSTSVSVTQGPQGPQGPNGPA AVASAAANAVAGPQGPQGPYRPQQGPQGPQGPQGPSGPQQGPQGPQGPQGPYGPAAVASA AANAVAGPQGPQGPQGPQGPQGPQGPNGPQQGP…	8138	766.549	7.85	-1.256	8.98102	0.205488	1.69225	0.108788	0.0604376	0.205488	24.5739	26.5079	0.024175	0.217575	0.217575	0.14505	0.0120875	0.0725251	26.1332	2.84057	0.556026	0	3.03397	2.78013
Lepidoptera; Glossata; Ditrysia; Hesperioidea; Hesperiidae; Hesperiinae; Hesperiini; Thymelicus	Thymelicus sylvestris	TsylFibH1	OU426886.1	ATGAGAGTTACCATCTTCGTGATCCTGTGCTGCGCACTGCAGGTGAGTTCAGTAAAGAAATCAGCAAATGTTTCCAAAACATCTATTTTCATTTTGATTATAATGTATACTTAGCTTCAACCCATTACTGGCCCGCTACGCTTAAGGAGGCCTAGATCGTACTCCACCACGCTGCTTCAGGGCGGATTTTCCCGGTAGTTTCTTGCTGCTTCTTCTCCCGGGCCCTCTCACAGTAGAGCCTTGTTGAAGCATTGGCGTAGCTTGCATGACATTCAAAAAGTGTTTGTAAACCAAACCAATTTTGAATAAAAACATTTGATTTGATTTGATTGGTGGAAGATTTTTATACTGATGATATGAAAATATAATCATCATTACAAATCAAAATTGTGCAAGTGC…	15511	ATGAGAGTTACCATCTTCGTGATCCTGTGCTGCGCACTGCAG	42	GTGAGTTCAGTAAAGAAATCAGCAAATGTTTCCAAAACATCTATTTTCATTTTGATTATAATGTATACTTAGCTTCAACCCATTACTGGCCCGCTACGCTTAAGGAGGCCTAGATCGTACTCCACCACGCTGCTTCAGGGCGGATTTTCCCGGTAGTTTCTTGCTGCTTCTTCTCCCGGGCCCTCTCACAGTAGAGCCTTGTTGAAGCATTGGCGTAGCTTGCATGACATTCAAAAAGTGTTTGTAAACCAAACCAATTTTGAATAAAAACATTTGATTTGATTTGATTGGTGGAAGATTTTTATACTGATGATATGAAAATATAATCATCATTACAAATCAAAATTGTGCAAGTGCTGGTCACAGTTTTCCTCAAGGAAACGGGGCACACTCCTTTCA…	1648	ATGAGAGTTACCATCTTCGTGATCCTGTGCTGCGCACTGCAGTATGTTGCAGCAAAAGAGATCGATGACAAATTTGTTAGGAACCTTTTATTATCTAATAACATAGTAGAAACGAATAGCACGTTATCAGATGTATATAAGGTTGACAATAAAGGTGAAATATACGAAGAGAAAACAAGTATTACGGAGTATACAGCAGCAGGACAAACACCCACGGCTGAAATAACTGGTGACGATGTAGAAGTGAAGACTTTTGTCATAACTACCGATGCACACGGTCACACAAACATTCAAGAAACGGATAAAATAATAAAAAGATTACCACAAGCTGTTGCCGGTGCAAGTGCTGGAACAAATGCTGGAGCAAGTGCTGGATCATCTGTTGGATTAAGAGCTGGA…	13863	MRVTIFVILCCALQYVAAKEIDDKFVRNLLLSNNIVETNSTLSDVYKVDNKGEIYEEKTS ITEYTAAGQTPTAEITGDDVEVKTFVITTDAHGHTNIQETDKIIKRLPQAVAGASAGTNA GASAGSSVGLRAGTIAGASTGASAGANARTSSATGTSVATTAAASQVQNEAQQVSPTSKE TLAAAAAGQKTLYGPDEQKRLEQQGQSMQLLPFYYPYFSQQQPLIIQNILPEEYGKESIA ISSSSSITGTQGQQGAAGQQGPQGPPGQTGTGGAIAVAVASTPAEGYRPYGLQGVQGLQG PQGPAGQPGSSGAAAASSASTFEGSGPNGLGSSGAAAASSASSATGNGPYGLQGVQGLQG PLGPARLPGSSGAAAASSASSATGNGPYGLQGV…	4620	411.068	5.29	-0.104	20.2726	1.49063	3.10903	0.702726	0.106474	1.44804	6.34583	22.9131	0.0425894	0.511073	7.49574	0.4046	0.0425894	1.02215	9.39097	15.8007	1.81005	0	3.00256	2.47019
Lepidoptera; Glossata; Ditrysia; Hesperioidea; Hesperiidae; Hesperiinae; Hesperiini; Thymelicus	Thymelicus sylvestris	TsylFibH2	OU426886.1	ATGAGAGCTACAGCCTTCGTGATCCTGTGCTGCGCACTGCAGGTGAGTTTTACTTTGTTAAAGTTTTCTTCCCAATCTTCCAATTCTAATTGTCTTTACTAATGCTGTTTAATATAAATAATCGTGAAAATATAATTCTTACTTACAAATATTTACAAATTTCAAATTAAAGAATTAACGTAAGGAATAAATTAAATAATGTACAATTGTTACAAGCGAAATATTTCTTGCTCATACAAATTAATTTATTATTAAAATAATGGCGACTTATAAAACTTTAAAATGCATTAAATATTTCTGCGTTCTCTGTAATCTGAACTTTAGTTGTTATCAGCCCAAGTATAATTCGGGGCTCTTTAAAGATTGTCTAGTCTAACGGTTTACAATTAATCTACAAGC…	23197	ATGAGAGCTACAGCCTTCGTGATCCTGTGCTGCGCACTGCAG	42	GTGAGTTTTACTTTGTTAAAGTTTTCTTCCCAATCTTCCAATTCTAATTGTCTTTACTAATGCTGTTTAATATAAATAATCGTGAAAATATAATTCTTACTTACAAATATTTACAAATTTCAAATTAAAGAATTAACGTAAGGAATAAATTAAATAATGTACAATTGTTACAAGCGAAATATTTCTTGCTCATACAAATTAATTTATTATTAAAATAATGGCGACTTATAAAACTTTAAAATGCATTAAATATTTCTGCGTTCTCTGTAATCTGAACTTTAGTTGTTATCAGCCCAAGTATAATTCGGGGCTCTTTAAAGATTGTCTAGTCTAACGGTTTACAATTAATCTACAAGCTATATAATCAACTGTTTAAGAGCTGTAAAGCAAGCTATACAA…	2491	ATGAGAGCTACAGCCTTCGTGATCCTGTGCTGCGCACTGCAGTATGTCGCGGCAAAAGAAATCGATGACAAATTTGTAAGGAACCTTTTATTATCTAATAACATAGTAGAAACGAATAGCACGTTATCAGATGTATATAAGGTCGACAATAAAGGTGAAATATACGAAGAGAAAACAAGTATTACGGAGTATACAGCTTCAGGACAAACTCCCACGGCTGAAATAACTGGTGACGATGTAGAAGTGAAGACTTTAGTCATAACTACCGATGCACAAGGTCACACGAACATTCAAGAAGTGGATAAAATAATAAAGAGATTACAACAAGGATCTGGCCCACAAGGTCCACCAGGACCCACTGGACAACCAGGATCAGGCGCAGCAGCAGGAGCCGCAGCT…	20706	MRATAFVILCCALQYVAAKEIDDKFVRNLLLSNNIVETNSTLSDVYKVDNKGEIYEEKTS ITEYTASGQTPTAEITGDDVEVKTLVITTDAQGHTNIQEVDKIIKRLQQGSGPQGPPGPT GQPGSGAAAGAAAASSAGGNGPYGLPGAPGPQGPAGQPGSGAAAAAAAASSAGGYGPYGL PGAPGPQGPAGQPGSGAAAAAAASSAGGNGPYGIPGAPGPQGPAGQPGSGAAAAAAASSA GGNGPYGIPGAPGPQGPAGQPGSGAAAGAAAASSAGGYGPYGLLGAPGPQGPAGQPGSGA AAGAAAASSAGGYGPYGLPGAPGPQGPAGQPGSGAAAAAAASSAGGNGPYGIPGAPGPQG PAGQPGSGAAAAAAASSAGGNGPYGIPGAPGPQ…	6901	574.642	9.14	-0.155	28.2355	0.712657	1.86716	0.114025	0.0855188	0.171038	5.71551	28.0217	0.0427594	2.0382	1.26853	0.128278	0.0142531	0.0285063	16.5051	8.65165	0.570125	0	3.93387	0.256556
Lepidoptera; Glossata; Ditrysia; Hesperioidea; Hesperiidae; Hesperiinae; Hesperiini; Thymelicus	Thymelicus sylvestris	TsylFibH3	OU426886.1	ATGAGAGCTACAGCCTTCGTGATCCTGTGCTGCGCACTGCAGGTGAGTTTTACTTTCTTAAAGTTTTCTTCTCAAACTTCCAATTCTAATTGTCTTTACTAAATGCGGTTTAATATAAATAATCTATATCTATATACTCTATATATATATATATATCTTAATATATATAAATTACGTGTCACGTTGTTTGTCCGCGATGGACTCCTAAACTACTTAAACGATTTTAATCAAATTTGCACACCGTGTTCAGTTTGATCCAACTTGAAAGATAGGATAGCTTACATTTCCCATAAGGCACACAGAAGGTTTTAATAAAAAAAAAATTGTCAGAACGAAGTCTGTCCGGGCAGCTAGTATATATATGACGCAGAAAGGGTATTATGCGGTGTTGGTTATTCA…	23172	ATGAGAGCTACAGCCTTCGTGATCCTGTGCTGCGCACTGCAG	42	GTGAGTTTTACTTTCTTAAAGTTTTCTTCTCAAACTTCCAATTCTAATTGTCTTTACTAAATGCGGTTTAATATAAATAATCTATATCTATATACTCTATATATATATATATATCTTAATATATATAAATTACGTGTCACGTTGTTTGTCCGCGATGGACTCCTAAACTACTTAAACGATTTTAATCAAATTTGCACACCGTGTTCAGTTTGATCCAACTTGAAAGATAGGATAGCTTACATTTCCCATAAGGCACACAGAAGGTTTTAATAAAAAAAAAATTGTCAGAACGAAGTCTGTCCGGGCAGCTAGTATATATATGACGCAGAAAGGGTATTATGCGGTGTTGGTTATTCAATAATATTCCTTTTACTTTGCTCCATGATATTATATTTCTAG…	2718	ATGAGAGCTACAGCCTTCGTGATCCTGTGCTGCGCACTGCAGTATGTCGCGGCAAAAGAAATCGAAGATAAATTTGTAAGAAACCTTTTATTATCAGATAAAATCGAAGAAACGAATAGCACGTTATCAGATGAATATAAGGTCGACAATAAAGGAGAAGTATACGAAGAGAAAACAAGTATTACAGAGTATACAGCATCAGGACAAATTCCCACGGCTGAAATAACTGGTGACGATGTAGAAGTGAAGACTTTAGTCATAACTACTGATGCACATGGTCACACAAAGATTCAAGAAGTAGATAAAATTATAAAAAGATTACCACATGCAGCAGCGAGTGCAAGTGCATCATCGTCTGCAGCTACTTCTCAAACTGCAGTTACTGCAGGAGAATCACAA…	20454	MRATAFVILCCALQYVAAKEIEDKFVRNLLLSDKIEETNSTLSDEYKVDNKGEVYEEKTS ITEYTASGQIPTAEITGDDVEVKTLVITTDAHGHTKIQEVDKIIKRLPHAAASASASSSA ATSQTAVTAGESQGPQQGTYGPAAAESSSAANVAGPQGPQQGLYGPVTDASSLASAIAGP QGPQQGPYGPGAVASSSVAAVAGPQGPQDTQGPQGPQGTQGPQGPQQRPNGPNEILSPLF PFFNPYIVQQQPLIIQNYLPEEYSNGAVASSSTSVSETQGPQGLYGQQQGPQGPQGPQGK QGPQGPYGPQQGPQGPQGPQGQQGPQGPYGPQQGPQGPGAAASASAAAAAGQQGPQGPYG PQQGPQGPQGPQGQQGPQGPYGPQQGPQGPGAA…	6817	636.285	8.14	-1.178	14.4877	0.27417	0.2886	0.15873	0.0721501	0.30303	25.8586	26.2049	0.0721501	0.27417	0.577201	0.25974	0.01443	0.10101	20.8369	3.98268	0.779221	0	3.40548	0.41847
Lepidoptera; Glossata; Ditrysia; Hesperioidea; Hesperiidae; Heteropterinae; Carterocephalus	Carterocephalus palaemon	CpalFibH1	OX155638.1	ATGAGAGCTACAACCTTCGCGATCCTGTGCTGTGCATTGCAGGTGAGTCATATTTTCTTGAGAGTCTCCGATTCCCATTCCCATATGCACACACTAATCAACTTTTCATGTAATGAAAGCTATGAACATATATGTCACATGCTGTAACTGTTAAGGAAAACAATGTGGGGAAACCTGCATAAATGAGACATGTGCGAATATTTCCTCTAAGGCATGTGGGATCGTCCCTGCCGCACTTGGCTAGCGTGCACTACGGGCTTACGAGGAGACCCGTGCCCACTTGTGGTCCAATGATGAAGTCGTTTTGTATAAAACGTAATGGGTCGGTGCCGAACATCCAAACACAACAAACGGAGGTCACACAAAAAAAAATTCTGGGCCTTTTACATAAATGGCTCT…	19690	ATGAGAGCTACAACCTTCGCGATCCTGTGCTGTGCATTGCAG	42	GTGAGTCATATTTTCTTGAGAGTCTCCGATTCCCATTCCCATATGCACACACTAATCAACTTTTCATGTAATGAAAGCTATGAACATATATGTCACATGCTGTAACTGTTAAGGAAAACAATGTGGGGAAACCTGCATAAATGAGACATGTGCGAATATTTCCTCTAAGGCATGTGGGATCGTCCCTGCCGCACTTGGCTAGCGTGCACTACGGGCTTACGAGGAGACCCGTGCCCACTTGTGGTCCAATGATGAAGTCGTTTTGTATAAAACGTAATGGGTCGGTGCCGAACATCCAAACACAACAAACGGAGGTCACACAAAAAAAAATTCTGGGCCTTTTACATAAATGGCTCTGACCAAGTTTTGAATGTCCTCTGAAATACTTTATTTGTGCAG…	3349	ATGAGAGCTACAACCTTCGCGATCCTGTGCTGTGCATTGCAGTATGTTGCTGCAAATGTAGAGGAAACGAGCCTACAAGAATTATTCCAAGCAGGCGATTTAAAACGAACGAACGTCAACACGACGGACACGTTTGATATCGAAAATGGACAACTTGTCGAAAAGTTCACTACGACCCAGGAATTCGAGGGACACAATGCGAACGTACAGGGGTTAAGTGGCGAAGATATGAAAATACAGTACTTTACAATTATAACGGATGCTAAAGGTATTGAACATGTCGAAGAAAAAGATGTAATTATTAAGAAAATACATGGCCAATCGTCAGCAGCCGCAGCCAACGCAGCCGCCAACGGGAGATCTAACGGCCCACAAGGAACACACGGATCATCAGTATCA…	16341	MRATTFAILCCALQYVAANVEETSLQELFQAGDLKRTNVNTTDTFDIENGQLVEKFTTTQ EFEGHNANVQGLSGEDMKIQYFTIITDAKGIEHVEEKDVIIKKIHGQSSAAAANAAANGR SNGPQGTHGSSVSASSSANANASSGPSGPAIQQGPGPQGPSGLAGPQGSASASADAYASS GPSGPSGPYGPQGPGPQGPAGPQGPYGPQGPSGPAGPQGSASALANANASSGPSGPYGPQ GPGQQGPAGPQGPSGPSGPYGPQGPAGPQGPYGPQGPAGPQGPGAQGPYGPQGPTGPQGP AGPQGPGPQGPAGPQGSASASSNAYASSGPSGPSGPYRPQGPGPQGPAGPQGPGPQGPAG PQGPGPQVQYGPQGPAGPQGPYGPQGPSGPAGP…	5446	488.097	6.74	-0.977	11.6871	0.343208	2.07731	0.180636	0.0903179	0.397399	12.9877	27.8902	0.289017	0.270954	0.325145	0.198699	0.0541908	0.162572	25.9754	9.80853	0.686416	0	4.02818	0.921243
Lepidoptera; Glossata; Ditrysia; Hesperioidea; Hesperiidae; Heteropterinae; Carterocephalus	Carterocephalus palaemon	CpalFibH2	OX155638.1	ATGAGAGGTTCAACCTTTGTGATCTTGTGCTGCGCACTGCAGGTGAGTCATTTGTTCCTATTCCATTGAAGCAAATGGAATCAATATTTTTGGCAATACCGGTTAAAAGCGAAGAGGCGAACTCGCCTCTCATTCGAGGGGTGTGGTCGAATCAAGCGGCAAACACCAATAACTTTTCCAAGTTATGTGCGATATAAGAAATTAAATTTCACCTGTTGTAATTACTACAGTATCAATTGAAATAGCAGTGTAAATTACAATTGAAAATTGACAAATGTTTTATCTAATCTCCAAGTAAAATTTAGATAAATTCCAAATCACTGTATCAACTGTTAGCATCTTTGCTTGACATGTTTTGCTGGAATTTTCCAAATACTCATAGGTATTTAATAGTAACGA…	14355	ATGAGAGGTTCAACCTTTGTGATCTTGTGCTGCGCACTGCAG	42	GTGAGTCATTTGTTCCTATTCCATTGAAGCAAATGGAATCAATATTTTTGGCAATACCGGTTAAAAGCGAAGAGGCGAACTCGCCTCTCATTCGAGGGGTGTGGTCGAATCAAGCGGCAAACACCAATAACTTTTCCAAGTTATGTGCGATATAAGAAATTAAATTTCACCTGTTGTAATTACTACAGTATCAATTGAAATAGCAGTGTAAATTACAATTGAAAATTGACAAATGTTTTATCTAATCTCCAAGTAAAATTTAGATAAATTCCAAATCACTGTATCAACTGTTAGCATCTTTGCTTGACATGTTTTGCTGGAATTTTCCAAATACTCATAGGTATTTAATAGTAACGAACATAAATCATATTATTATTTTGATAGCCAAAAATTAATATT…	933	ATGAGAGGTTCAACCTTTGTGATCTTGTGCTGCGCACTGCAGTATGTAATTGCATACACAGTTGAAAATACTGGGACAGACAATTCAATACAATTAGGAAATTTAAAACGAACCAATGGGAACACAACGGAACTATATGAAGTTGACGATAAAGGACAATTACTCGAAGAGACGATCACGACGAGCACATACGACGGTTACAATGCGAACGTACAAGGAATAACAGGTGAAGATAAAATAGTACGATACATCACAATAACGGATGACGCTCAAGGTCACGAACATCGTGAAGAGAAGGAGGTAATTATAAAAAAAGTACCAGGACAACATGGACCACCCAACCAGGGCCCACTAGGTACAGGATCTTCAGCCGCAGCATCTGCTGCCTCTAGTGCTGTC…	13422	MRGSTFVILCCALQYVIAYTVENTGTDNSIQLGNLKRTNGNTTELYEVDDKGQLLEETIT TSTYDGYNANVQGITGEDKIVRYITITDDAQGHEHREEKEVIIKKVPGQHGPPNQGPLGT GSSAAASAASSAVSKGPYGPSVVPGGQRPQGPGSYGPGGQAPSGQKPQGPGSSATASAAA SSGSQGQYGPLSEGPLGPGSSAAASATSSAVSKGPYGPSVLVPGGQRPQGPGSSATASTA ASSGSRGQYELLSEGPLGQGSTAAASAASSAVSKRPNGPSVLVPGGMRPQGPGSYGPGGQ APSGQGLQGPGSSAAGSAAASSGSQGQYGLLSEGLQGPGSSAAASAVSSAVSKGTYGPSV LNSVSQGPKGPGLYGPGGTVPSSYASAAATANE…	4473	407.651	5.02	-0.395	25.4453	0.967671	4.09061	1.14361	0.109963	2.44117	5.5861	17.506	0.153948	0.329888	3.78271	1.84737	0.043985	0.131955	10.4904	16.2965	1.36354	0	5.98197	0.659776
Lepidoptera; Glossata; Ditrysia; Hesperioidea; Hesperiidae; Pyrginae; Erynnis	Erynnis tages	EtagFibH	LR990072.1	ATGAGAGTCACAACCTTCGTGATCCTGTGCTGCGCACTGCAGGTAAGTtttcagattttattattaaaaatatatcaatgaattaaaattttaattcatttgaaTCAAATTGATACAATTATCATTTCCAGAAGTATTTATCAATCTCCAACAAaaggatattaaatttatgtgtcttctaatttataataaaggcTTCACCCAGAACAGAATCTGAAGAAATTTTAGAGTAAGGTCCAACAGATAAAAGTGGATAAAAGCTTGGAACAGCTTCATCTCGCAATTCTAGTACGAATTAGTACCTAGCTTATGTACAAAGccctttgaaaataaaaatatatttctgtaGATTTCCTTGTatgttatatatattatatatattgtgtatttaataattta…	16595	ATGAGAGTCACAACCTTCGTGATCCTGTGCTGCGCACTGCAG	42	GTAAGTtttcagattttattattaaaaatatatcaatgaattaaaattttaattcatttgaaTCAAATTGATACAATTATCATTTCCAGAAGTATTTATCAATCTCCAACAAaaggatattaaatttatgtgtcttctaatttataataaaggcTTCACCCAGAACAGAATCTGAAGAAATTTTAGAGTAAGGTCCAACAGATAAAAGTGGATAAAAGCTTGGAACAGCTTCATCTCGCAATTCTAGTACGAATTAGTACCTAGCTTATGTACAAAGccctttgaaaataaaaatatatttctgtaGATTTCCTTGTatgttatatatattatatatattgtgtatttaataatttatgtttctaaattgttatcgtttttatttgcattgtgATATGG…	596	ATGAGAGTCACAACCTTCGTGATCCTGTGCTGCGCACTGCAGTATGTTGCTGCAGATGCAAACGACAACTTAATATACCAAATACTCAATCACGAACATATGCAAAGTAATAGTTTGAGAACTACAAAAGACATACAGGAATCGAATGTAAATCAGTATGATGGGAATGGAGGACTAGTCGAATCGATGAATGTGACCGTATATGAAGGAGAAGGATATTTCGATAGCACTTTGAAAGCTGACGAGAAAAAAGTCAGGACTTTTGTTATAACAAGTGACGCTTTTGGTCACGAAACTATAGAAGAAGAagatgttataataaaaaatgtacctgGACAATCACAAGCATCTGCTTCAGCTTCTTCAGGATCCTCAGCTGCCGCTGCCGCATCAGCATCT…	15999	MRVTTFVILCCALQYVAADANDNLIYQILNHEHMQSNSLRTTKDIQESNVNQYDGNGGLVESMNVTVYEGEGYFDSTLKADEKKVRTFVITSDAFGHETIEEEDVIIKNVPGQSQASASASSGSSAAAAASASSGQGPSSGPQGTVVINNQSGPGSPGAASAAAAAASGPSGQGPSSGPYGAGPGGLNPLSPYGPQGPVVINNLPSGPGSPGPASAAAAASSSSGPGYPYQYSPYGPQEIIINNESGPAAPASASAAASAGPSPSAPSPIYAPAPAPIIINNEIAPGPSSGPSGPGPSPGPYGPGPAGPNQPAPYAPQGPIVINNLPSGPGSPGPASAAAAASASSGQGPSSGPYGSGPGGLNQLSPYGSQGPVVINNQSGPGSSGAASAAAAAASGSS…	5332	465.203	4.64	-0.212	20.2551	0.356339	6.0015	0.150038	0.0937734	0.693923	4.66992	22.8995	0.0562641	3.65716	2.13803	0.131283	0.0562641	0.131283	13.6909	18.5859	0.356339	0	3.58215	2.49437
Lepidoptera; Glossata; Ditrysia; Hesperioidea; Hesperiidae; Pyrginae; Pyrgus	Pyrgus malvae	PmalFibH	OU426946.1	ATGAGAGTCACGACCTTTGTGATCCTGTGCTGCGCACTGCAGGTGAGTccttgttttataaataatgttgttttataattaataagtcTTTATCAACCCGCTTTAGAGCAGCGTGGCCAATATTGgagagagacccgagcccagcagtgggacgcaaaaaaggttgcagccataaataataataaaaaatacataaattttcattttacgtGTTCACTTTTTGATAAATTACTGTTATTCACATCAGTGtcagttttataaataatattttctagaCTACGAGTATTTCTTGAAAATttcaaacatataataatacgaTAGTTGACTGTCTAATCAaatgacatacttttaatgacctgtcaaaacgcgacatcctcatacattatgtatgagaaaaat…	19671	ATGAGAGTCACGACCTTTGTGATCCTGTGCTGCGCACTGCAG	42	GTGAGTccttgttttataaataatgttgttttataattaataagtcTTTATCAACCCGCTTTAGAGCAGCGTGGCCAATATTGgagagagacccgagcccagcagtgggacgcaaaaaaggttgcagccataaataataataaaaaatacataaattttcattttacgtGTTCACTTTTTGATAAATTACTGTTATTCACATCAGTGtcagttttataaataatattttctagaCTACGAGTATTTCTTGAAAATttcaaacatataataatacgaTAGTTGACTGTCTAATCAaatgacatacttttaatgacctgtcaaaacgcgacatcctcatacattatgtatgagaaaaatatttatatattctccaatagatatcagtaattttatatttaa…	1146	ATGAGAGTCACGACCTTTGTGATCCTGTGCTGCGCACTGCAGtttgtTGCTGCATATAGAGATGATTATTTACTAGACGAGATTTTGAAACTTGAACATATACAACCAAGCGAAACGATCGAAAAAAGTACATCATCTGATGTGTTTGAATATGATAGTGCAGGAAATCTAATAGAAAAGAAGATTAATTTAACAACATACACCAGTGAAGGTCACTTTGATAAAACTCTAGCACCAAACGAGAAAAAGATCAGGAGGATAGTCGTAGAAATTGATGCTCTTGGTCACGAAACAATTTCAGAACAAGATGAAATTATAACAAGTGTTCCAAAGCAATCATTTTCAAGTGCTGCTGCATCGTCCAGTACTACTGCGTCGTCCGGTGCTTTTGCATCAGCA…	18525	MRVTTFVILCCALQFVAAYRDDYLLDEILKLEHIQPSETIEKSTSSDVFEYDSAGNLIEK KINLTTYTSEGHFDKTLAPNEKKIRRIVVEIDALGHETISEQDEIITSVPKQSFSSAAAS SSTTASSGAFASAASENVGVAPAGASGASAVAAASSASTPQGPQGPQSPLSPGNSPIPYG PGYPNQYSPYGPQEIVINNNLPSGPDAYAAATATAFSNGPAGPSPPAPSPFPSPAPPPPS PNVPGPEFIIINNGPAPLAPSPGPSPPQGPAPPAPPPGPTPPRGPAPPPPPPPPVYETPE IPPIIINNNLPSPSASQATATATASSNGPVGPSPPAPSPLPSLAPPPPPPNVPGPELIII NNGPAPPAPPPGPTPPQGPSPPTPPRGPTPPRG…	6174	546.748	8.8	-0.366	18.276	1.06756	5.79987	0.462078	0.0796686	1.11536	2.50159	19.8693	0.207138	2.42192	1.33843	0.81262	0.0159337	0.239006	15.5035	20.2199	2.05545	0	3.45762	2.9318
Lepidoptera; Glossata;Ditrysia; Papilionoidea; Papilionidae; Papilioninae; Papilio	Papilio machaon	PmacFibH	NC_059986.1	ATGAGAGTAACAACCTTTGTGATCCTGTGCTGCGCATTGCAGGTAAGACAATatctttttatacaattatttcgATAGCGCATATCATAGTTTCTCTTGTTTttgtaaactatttataaagtatGCCAAAGTATAAGTGTATGTTACATCTTATAAGTTGTTTGGTTAGCTGATCCGTGTTAGCATCAAAGAGGATGCATGGAACTGTTGTAACCAAGTCTCACGAATCTATCGCGCTTCTCTATACCTTTTATGGCAAGGGTTAAGTAACTTgggtaaattaaaataatgcatCTGATAGAAGAAGGGAATTTCCTAATGTAGTAGCGATGATTAAttgactaaaataatataaatggcaattatataaatttaactatcAGTACGAAAATAATACTT…	17060	ATGAGAGTAACAACCTTTGTGATCCTGTGCTGCGCATTGCAG	42	GTAAGACAATatctttttatacaattatttcgATAGCGCATATCATAGTTTCTCTTGTTTttgtaaactatttataaagtatGCCAAAGTATAAGTGTATGTTACATCTTATAAGTTGTTTGGTTAGCTGATCCGTGTTAGCATCAAAGAGGATGCATGGAACTGTTGTAACCAAGTCTCACGAATCTATCGCGCTTCTCTATACCTTTTATGGCAAGGGTTAAGTAACTTgggtaaattaaaataatgcatCTGATAGAAGAAGGGAATTTCCTAATGTAGTAGCGATGATTAAttgactaaaataatataaatggcaattatataaatttaactatcAGTACGAAAATAATACTTACAATTATTCAATCTTCTCTGTTTAG	383	ATGAGAGTAACAACCTTTGTGATCCTGTGCTGCGCATTGCAGCAATATGTAGCTGCAGATGATAATGCAGTTTTAGATGAAGACATGACCCGATTTTTAGAGGGCAACAAAAACTTTCAAGAAACAACCGAAACGAAATCAgatgaagtaataaaaaaaaatggaacatTAGTGGAAAggcaaataataaagaaaaaatacgtAGATAGATCGAGacataaacataataagtcAGGTGAAAGGATTACTAAAACTTTCACAATAGAGTCGGGTCCTAATGGGGAAGAAACTATATATGAGACTGATGTTGTCGAAACGACCGTTCCGAACTCGGATCGAGCCAGATTAGATTCAGATGCATCGGCATCGTCAGCTTCTGGATTAAGAGGTTTGGGACGC…	16677	MRVTTFVILCCALQQYVAADDNAVLDEDMTRFLEGNKNFQETTETKSDEVIKKNGTLVER QIIKKKYVDRSRHKHNKSGERITKTFTIESGPNGEETIYETDVVETTVPNSDRARLDSDA SASSASGLRGLGRNGYGSNGARFNEIGGSGLGGRNGAGGRTVVINEGGSHSSGSSASASS SAASSSGSGNTGIGSGLKGLDNYGTAYNGQGGLGYGDGNAATAAAAATAAASGLGGRNGL GGQTVVINQRGSGSSASSSAASSSAASSSGSGNSGSGSGLDGLNNYGAAYNGLGGLGYGD GNAAAAAAASEFSERNGAGGQTVVINEGGSDSSGSSAAAASSAASSSGSGNSGIGSGLNG LNNYGAGYNGLGELGYGGGNAAAAAAAAAAAAS…	5558	500.265	4.46	-0.14	18.6398	2.08708	7.88053	1.87118	0.0899604	2.42893	2.12307	23.3537	0.0539763	3.20259	4.49802	0.43181	0.233897	1.11551	1.25945	20.9068	2.59086	0	4.01223	3.22058
Trichoptera; Annulipalpia; Hydropsychoidea; Hydropsychidae; Hydropsychinae; Cheumatopsyche	Cheumatopsyche charites	CchaFibH	BK063449.1	atgaaggcggcaattctcctgatcttattctgcttgctgcaggtaagttaacttaattaatggtattagaaatgtaaatgtattgaaattgttacaattgtcgcttgctttgtagataaacttaacaggggcatccaaacctaatgtagctcagaaggtaacggaatttctgaaaggaaaacatttagacaagaattgcggaaaacatgaaaaaattttgaaaggagaagatataatcgaaacgaacgcgaaaggagaactcgttgaaaagatagtttccagaaaggaaatacttagcgacgatgactccgaatcattcagtgtgtccttctcatcagaggatgacagcactgaaacaattgtgaaaacaatcacaattgtgcaggagattcctaagca…	18745	atgaaggcggcaattctcctgatcttattctgcttgctgcag	42	gtaagttaacttaattaatggtattagaaatgtaaatgtattgaaattgttacaattgtcgcttgctttgtag	73	atgaaggcggcaattctcctgatcttattctgcttgctgcagataaacttaacaggggcatccaaacctaatgtagctcagaaggtaacggaatttctgaaaggaaaacatttagacaagaattgcggaaaacatgaaaaaattttgaaaggagaagatataatcgaaacgaacgcgaaaggagaactcgttgaaaagatagtttccagaaaggaaatacttagcgacgatgactccgaatcattcagtgtgtccttctcatcagaggatgacagcactgaaacaattgtgaaaacaatcacaattgtgcaggagattcctaagcatggaaaaggtaaaggccatgctaaagagaaaatcttcgaggaggaaacggttatcaagaagattggttcagga…	18672	MKAAILLILFCLLQINLTGASKPNVAQKVTEFLKGKHLDKNCGKHEKILKGEDIIETNAK GELVEKIVSRKEILSDDDSESFSVSFSSEDDSTETIVKTITIVQEIPKHGKGKGHAKEKI FEEETVIKKIGSGAGITAPVNVIGGGIKRPYGRYSASHSVSVEAPVVYHAPIVRSRPKYS ASSSYSVERIVTPTVITRIHHSASASVERPVYYRPPVVVRRPKVSKSESYSVERIQTPTI ITRIHHSASESRERPVYYRPPVVVRRPTVKKSASFSIERIVTPTVITRISGSSSTSVEGR RGWVGPRGGVWGPRGWGVGPEGYSASGSVSVEGPRGWRGVGPRGWGVGPRGYSASGSVSA EGPRGWLGGRPGSLGGIYDDGDVLGDDLGPLGS…	6223	633.908	10.74	-0.408	3.71483	10.9232	0.14227	4.93203	0.0948467	2.70313	0.126462	24.1385	0.695542	4.80556	4.09421	0.99589	0.0158078	3.12994	9.70598	12.0613	2.45021	2.51344	3.27221	7.85647
Trichoptera; Annulipalpia; Hydropsychoidea; Hydropsychidae; Macronematinae; Macronematini; Leptonema	Leptonema lineaticorne	LlinFibH	OQ983470.1	atgagggcggcaattctcctgatcttattctgctctctgcaggtatgtataagaattatttattaattctaaaaaatatatataaaaaagaatagcaatttctacaattcaacattatgattgtagatacatataacaggagcgcacaaaaaaccaggcaacaaagtaattggaacactctctgatttcctatctcatggacatttagataagaattgtggacaacacgaaagaattttaaaaggcgatgatataatcgaaacgaacgataaaggagaagtcatcgaaaagataatttctaggaaagaaattcttaccgatgacgattccgaatccttcagtgtatcgtattcatcagaagacgatagtactgaaacaattgtgaagacaatcacaatt…	20538	atgagggcggcaattctcctgatcttattctgctctctgcag	42	gtatgtataagaattatttattaattctaaaaaatatatataaaaaagaatagcaatttctacaattcaacattatgattgtag	84	atgagggcggcaattctcctgatcttattctgctctctgcagatacatataacaggagcgcacaaaaaaccaggcaacaaagtaattggaacactctctgatttcctatctcatggacatttagataagaattgtggacaacacgaaagaattttaaaaggcgatgatataatcgaaacgaacgataaaggagaagtcatcgaaaagataatttctaggaaagaaattcttaccgatgacgattccgaatccttcagtgtatcgtattcatcagaagacgatagtactgaaacaattgtgaagacaatcacaattgtgcaggaaattccaaaacatggcaaaaagaaaggccatgcaaaggaaaagattttcgaagaagaaacggtaattaaaaagatt…	20454	MRAAILLILFCSLQIHITGAHKKPGNKVIGTLSDFLSHGHLDKNCGQHERILKGDDIIET NDKGEVIEKIISRKEILTDDDSESFSVSYSSEDDSTETIVKTITIVQEIPKHGKKKGHAK EKIFEEETVIKKIGAASAAPTIPIHIGPHKVSASHSVSYEAPIYRPPVVLRRPKVSKSAS VSYEQIVTPTVITRYSASGSVSREGPRRVVSPYGIHGPYGWGVAPGGYSASASVSHEGPK RWGPGGVLGPHGPGGILGPHGPGGLLGPHGPGGLLGPHGPGGILGPHGPGGILGPGGRRR WPRGGSASASVSYEAPIVAPVYRAPKVSKSASVSYEQIVTPTVITRYSASGSVSREGPRR VVSPYGIHGPYGWGVAPGGYSASASVSREGPKR…	6817	675.221	10.33	-0.207	4.83405	7.14286	0.10101	1.57287	0.0577201	2.40981	0.4329	24.7186	2.36652	5.28139	5.71429	2.03463	0.01443	0.0865801	12.1356	10.8947	2.77056	1.76046	5.26696	8.77345
Trichoptera; Integripalpia; Brevitentoria; Leptoceroidea; Leptoceridae; Leptocerinae; Athripsodini; Ceraclea	Ceraclea dissimilis	CdisFibH	OY756358.1	ATGAGGGCTCTCCTACTCCTGATCGTGCTCTGCTCACGGCAGGTAAATATtcttttttaaacattataatTACACCATTTTCTTCTATTCATTACACTATAAATCATTCCACCATATTGGAGTGAGTCCTGTGTACACACATGTaggtagttttattaatattttcttgtgTTTTAATAAATCAGAATTGTACCTGCTTCTTGAAGTGTGCATGTGTGACGAATGAGTCTGTGAACAAGTGTGGGTATCAGAATATGAGATGACCGAaatgaatacatatattttaacttAAGTGTGGCGCATACTTCTACGTGGCAACTCAACTATAAATGGACTGATAATTTAAAACTAATGTTTTTACTTACCTGTAGCTCTTGTCTATTTTTTGGTTttatctga…	28991	ATGAGGGCTCTCCTACTCCTGATCGTGCTCTGCTCACGGCAG	42	GTAAATATtcttttttaaacattataatTACACCATTTTCTTCTATTCATTACACTATAAATCATTCCACCATATTGGAGTGAGTCCTGTGTACACACATGTaggtagttttattaatattttcttgtgTTTTAATAAATCAGAATTGTACCTGCTTCTTGAAGTGTGCATGTGTGACGAATGAGTCTGTGAACAAGTGTGGGTATCAGAATATGAGATGACCGAaatgaatacatatattttaacttAAGTGTGGCGCATACTTCTACGTGGCAACTCAACTATAAATGGACTGATAATTTAAAACTAATGTTTTTACTTACCTGTAGCTCTTGTCTATTTTTTGGTTttatctgaaaaataaaataaaaataaaacaattaggcaTATTATAGACAA…	2666	ATGAGGGCTCTCCTACTCCTGATCGTGCTCTGCTCACGGCAGGTACACATTTCGGGATCCTCTAACGTTGCAAACAGAGTCCAAGATCTGTTTAAGCATGGACAAACTTTAGAAAGTGGGGGTTTACATGAGAAAGATTTAGGACACGACGATTACATCGAAACAAATGAAAAGGGAGAAATAATAGAAAAGATAATTACACGAAAGGAAATCATTTCTGATGACGATTCAGATTCGTCAAGCGAATCAGGTTCGTCGGAAAGTTGTAGTacggaaaaaataataaaacagattatTATTGTTCAAGAGAGACCTAAGCATGGACATCATCATGCTAAGGAAAAAATATACGAGGAAGAAATAGTTATAAAGAAAATTGGAGATGTCAAAGATTATCCA…	26325	MRALLLLIVLCSRQVHISGSSNVANRVQDLFKHGQTLESGGLHEKDLGHDDYIETNEKGE IIEKIITRKEIISDDDSDSSSESGSSESCSTEKIIKQIIIVQERPKHGHHHAKEKIYEEE IVIKKIGDVKDYPGYSAPGYKHKISKSRSVSYEHLVSPGYRKKISKSKSVSVERVVTPGY RTKYSKSGSVSVERVVTPGYKTKYSKSGSVSVERVVTPGYRTKVSKSGSVSVERHVRPGY YSRVSASKSVSVEGRHGHGPYGYGPYGHGPYGHGGYSGSSSSSVSVEGRRGYGPWGRHGK YSASYSKSVSVEAGRHGHWGPGGLLGGSSGGLGLGGLKGLGRHGLGGSYSKSLSVEGRRG YGPWGRRGGYSASSSSSVSVEGRRGYGPWGRRG…	8774	912.292	10.53	-0.807	2.16549	11.1922	0.0797812	0.17096	0.0569866	4.30818	0.0683839	22.3501	3.10007	0.29633	0.968771	2.68977	0.0227946	0.0569866	4.6615	23.3873	1.83497	2.39344	8.95829	11.2377
Trichoptera; Integripalpia; Brevitentoria; Leptoceroidea; Leptoceridae; Leptocerinae; Mystacidini; Mystacides	Mystacides longicornis	MlonFibH	OY756420.1	ATGAGGGCTCTCCTGCTCCTGATCGTGCTCTGCTCACGGCAGGTAAGCattctttctcttcttcttacttattttacttattttattcttttgatATTTAATTTCAACTTATCGGCCGCATCTACAGTGCCTATTCAGTACGGTGTGCGTACGGAAGACGTCGACTGATACTGTTGGTGTACCAATCACATCGAGTTTGAAAAGACAGTAATATTATTTCcctgtttttcttttattattggACATACCTTTGCGAAGTGAATTAGATCTCGCATTgttctttacaataaaaataggaTAGCAGTAAGTTTAGTGTGATTATTCTCTATAGAAAACCCTTAAACCGTTTGAAATCAAGTTACGTGGAATATaactatattatgtacatagatGATGGTT…	28325	ATGAGGGCTCTCCTGCTCCTGATCGTGCTCTGCTCACGGCAG	42	GTAAGCattctttctcttcttcttacttattttacttattttattcttttgatATTTAATTTCAACTTATCGGCCGCATCTACAGTGCCTATTCAGTACGGTGTGCGTACGGAAGACGTCGACTGATACTGTTGGTGTACCAATCACATCGAGTTTGAAAAGACAGTAATATTATTTCcctgtttttcttttattattggACATACCTTTGCGAAGTGAATTAGATCTCGCATTgttctttacaataaaaataggaTAGCAGTAAGTTTAGTGTGATTATTCTCTATAGAAAACCCTTAAACCGTTTGAAATCAAGTTACGTGGAATATaactatattatgtacatagatGATGGTTgttgtgataattttttttggctCGATTAAAAAACCatgttga…	2255	ATGAGGGCTCTCCTGCTCCTGATCGTGCTCTGCTCACGGCAGgtacatatttcgGGAACCTCAGACGTAGCACACAAACTTCAAGATTTGTTCAAACATGGGCAATCCCTCGAGAGTGGAGGCTTACATGAAAAGGTTCTGGAACATGACGATTATATCGAAACTAATGAAAAAGGAGAAATAatcgaaaaaataatatcaaggaAGCAAATAATATCTGATGATGATTCATATTCGTCAAGCGAATCCGGATCTTCAGAAAGTGGAAGTAccgaaaaaataatcaaacaaattattattgttcaagaAAAACCGAAACATGGTCATCTCCATGGCAAGGAAAAAATTTACGAAGAAGAAATAGTTATAAAGAAAATAGGAGAAGTGAAAGACTTCAAA…	26070	MRALLLLIVLCSRQVHISGTSDVAHKLQDLFKHGQSLESGGLHEKVLEHDDYIETNEKGE IIEKIISRKQIISDDDSYSSSESGSSESGSTEKIIKQIIIVQEKPKHGHLHGKEKIYEEE IVIKKIGEVKDFKASVSKEKSKSAKLVRPGYKTTISKSGSVSVERVITPGYKTKYSKSAS VSVERRVRPGYYVNKSYSSSVSVEGRRRGPWGRRGGYSASSSVSVEGGRGHGPWGRRGGY SASSSVSVEGGHRRGPWGRRGGYSASSSVSVERVITPGYKTKYSKSGSVSVERVITPGYK TKYSKSASVSVERRVRPGYYVNKSYSSSVSVEGRRRGPWGRRGGYSASSSLSVEGGRGHG PWGRRGGYSASSSVSVEGGRGHGPWGRRGGYSA…	8689	901.43	11.03	-0.827	3.57924	12.395	0.437335	0.115088	0.0345264	4.5805	0.0805616	22.4882	2.33629	1.09334	1.03579	3.62527	0.0115088	0.0690528	4.43089	21.51	1.87594	2.46288	7.41167	10.427
Trichoptera; Integripalpia; Brevitentoria; Leptoceroidea; Molannidae; Molanna	Molanna angustata	MangFibH	OY754964.1	ATGAGGGTTTACCTTCTCCTGATTGTCTTCTGCTTCTTGcaggtatttttttcaatatactaataaatatatatatgtatatattttttaaatataacaaccatatgtatttaaaaaaatcacgaCTTAAAAAacagagaaagaaaaaaaaaataataatccatTTGTTTTCAGATAAGTAAAACAGGATCCTCAAACGTTGCAAACAAAgtacaaaatttgtttaaacATGGACGTGGATTGGAGGGTGAGCACCTACATGAAAAGTTAATAAAAACAGATGACTACTTCGAAACAAACAGCAAAGGCGAACTAATCGAAAAAATTATATCGAGAAAACAAATTATCAGCGACGATGATTCAGGTTCGTCAAGCGAATCAGATTCATCAGAAGATAGT…	20109	ATGAGGGTTTACCTTCTCCTGATTGTCTTCTGCTTCTTGcag	42	gtatttttttcaatatactaataaatatatatatgtatatattttttaaatataacaaccatatgtatttaaaaaaatcacgaCTTAAAAAacagagaaagaaaaaaaaaataataatccatTTGTTTTCAG	132	ATGAGGGTTTACCTTCTCCTGATTGTCTTCTGCTTCTTGcagATAAGTAAAACAGGATCCTCAAACGTTGCAAACAAAgtacaaaatttgtttaaacATGGACGTGGATTGGAGGGTGAGCACCTACATGAAAAGTTAATAAAAACAGATGACTACTTCGAAACAAACAGCAAAGGCGAACTAATCGAAAAAATTATATCGAGAAAACAAATTATCAGCGACGATGATTCAGGTTCGTCAAGCGAATCAGATTCATCAGAAGATAGTGGTAGTAcagaaaaaattataaaacaaattataattgtaCAAGAAAAGCCAAAACATGGACACCATCACGCAAAAGAAAAGGTTTACGAAGAagaaatagtaattaaaaaggTAGGAGATGCAAAAGTGGGA…	19977	MRVYLLLIVFCFLQISKTGSSNVANKVQNLFKHGRGLEGEHLHEKLIKTDDYFETNSKGE LIEKIISRKQIISDDDSGSSSESDSSEDSGSTEKIIKQIIIVQEKPKHGHHHAKEKVYEE EIVIKKVGDAKVGGIGGIGGLGGLGRRGYGRRGGVSVSGSVSVEQIVTPGVYTRVSGSRS ASVERIVTPGVYTRISASRSRSVERVVRPLVATRVSGSVSISVDGRRRRGPWGSGPYGRG RHGPGHGLLGGSGSGGYSGLGGLGGIGGLGPHGHGPFGHGGHGHGIGGHSGLGGLGGIGG IGGIGGVGGIGGLGGLGRRGYGRRGGVSASGSVSVEQIVTPGVYTRVSGSRSVSVERIVT PGVYTRISASRSRSVERVIRPLVATRVSGSVSI…	6658	643.613	11.95	-0.155	1.75728	11.1595	0.210273	0.781015	0.0450586	1.78732	0.375488	33.2382	4.10033	6.17302	5.67738	0.405527	0.0300391	0.690898	4.68609	12.2259	2.4632	0.660859	3.28928	10.2433
Trichoptera; Integripalpia; Brevitentoria; Leptoceroidea; Odontoceridae; Odontocerinae; Odontocerum	Odontocerum albicorne	OalbFibH	OX463838.1	ATGAGGGCAATCCTACTCCTGATCGTATTCTGCTCCTGGCAGGTAAATACAATTTCGTTATACTTCACTAATTTTGGCTATCGTATACGTATGTGTTGTGTGACATTGAGAGATTTctaaatagttaatatttatttcagatacATATAACAGGATCAACCAACGTTGTAAACAAAGTTCAAAAGTTGTTTAAACATGGTCATATAGACTTGGATGGCGGGCTTCACGAAAAGGTTTTGACCCAAGATGACTTCTACGATAGGGATGCGAGTGGAGAATTAGTCGAGAAAATCATATCTCGGAAGCAAATAGTTGGCAATGATGGCTCAGATTCGTTTAGCGAGTCTGATTCATGCGAAGATGACAGTGGAAGTActgaacaaataattaaaaaaatta…	16133	ATGAGGGCAATCCTACTCCTGATCGTATTCTGCTCCTGGCAG	42	GTAAATACAATTTCGTTATACTTCACTAATTTTGGCTATCGTATACGTATGTGTTGTGTGACATTGAGAGATTTctaaatagttaatatttatttcag	98	ATGAGGGCAATCCTACTCCTGATCGTATTCTGCTCCTGGCAGatacATATAACAGGATCAACCAACGTTGTAAACAAAGTTCAAAAGTTGTTTAAACATGGTCATATAGACTTGGATGGCGGGCTTCACGAAAAGGTTTTGACCCAAGATGACTTCTACGATAGGGATGCGAGTGGAGAATTAGTCGAGAAAATCATATCTCGGAAGCAAATAGTTGGCAATGATGGCTCAGATTCGTTTAGCGAGTCTGATTCATGCGAAGATGACAGTGGAAGTActgaacaaataattaaaaaaattattattgttcaagACAAACCAAAACATGGACATCACGCCAAGGAGAAAATATTCGAAGAAGAGGTGGTGATCAAAAAGCTAAGCAGATCTGTGAGCATC…	16035	MRAILLLIVFCSWQIHITGSTNVVNKVQKLFKHGHIDLDGGLHEKVLTQDDFYDRDASGE LVEKIISRKQIVGNDGSDSFSESDSCEDDSGSTEQIIKKIIIVQDKPKHGHHAKEKIFEE EVVIKKLSRSVSISTSVENIGIPGVLGGLGSDISASSSLSVESVRGYGPLGRAYSPYGRR FGGYNPRVSISSSISIEKVGGYGPLGYRRGLYRPLGKGRHVSISKSISVSVEGEGVGPLG YGYGPYGNNVGYGPSVSTSISISVSDEDGLGYGPWRRGIGGFGPYRYGGKAPSSTVSISV SVEGAGAYEPLGYGPALDLGPAGLGHLGYGRRGPKASSSSSISVESVVRPGRRTQVSRSS SLSIEQIILPGSITKISKSSSFSAENVRRPGYY…	5344	531.079	5.44	-0.163	2.30165	4.52844	0.823353	3.85479	0.224551	3.4244	0.486527	27.3016	1.53443	3.76123	10.2171	1.08533	0.112275	0.72979	4.62201	17.1969	0.860778	0.149701	10.3855	6.3997
Trichoptera; Integripalpia; Plenitentoria; Limnephiloidea; Limnephilidae; Limnephilinae; Limnephilini; Hesperophylax	Hesperophylax magnus	HmagFibH	JAIUSX010000001.1	ATGAGGGCTATTCTTCTCCTGATCGTATTCTGCTCCTGGCAggtaaacaaacatattactaTCTATATTACTATAACTACTTTATACATTATACTGCAATACACCCATGTTTAGAACAGATCATTAATTTCTCGTCTAAAACGTCGTAAACGTTTTTGGTATAAGTAGGTACAATCATTATAATGATGCTTGCCTTAGGGATGAATTGATTATACTTCTTAAATCAGCCATACGTCcatacaaacaaacaaaaaaaactgtaaagGTGACGGAATAGAATGTTCTCTTAGATGGTATAAATTGCGATTCGAACCCCAGATTTTCATCAATCGATGTAGGTTCTTTGCCATGAGAACAACTCTTCTTCTGTTTGTATTCTGCTGCTGGCAggtaaatatt…	26666	ATGAGGGCTATTCTTCTCCTGATCGTATTCTGCTCCTGGCAg	42	gtaaacaaacatattactaTCTATATTACTATAACTACTTTATACATTATACTGCAATACACCCATGTTTAGAACAGATCATTAATTTCTCGTCTAAAACGTCGTAAACGTTTTTGGTATAAGTAGGTACAATCATTATAATGATGCTTGCCTTAGGGATGAATTGATTATACTTCTTAAATCAGCCATACGTCcatacaaacaaacaaaaaaaactgtaaagGTGACGGAATAGAATGTTCTCTTAGATGGTATAAATTGCGATTCGAACCCCAGATTTTCATCAATCGATGTAGGTTCTTTGCCATGAGAACAACTCTTCTTCTGTTTGTATTCTGCTGCTGGCAggtaaatattgtatatttcttTCAATACTAATATTTATGTCATTGAATCAAT…	791	ATGAGGGCTATTCTTCTCCTGATCGTATTCTGCTCCTGGCAgGTACATAGAACAGGATCGTCTGCTGTATCAAACAAAGTACAAGATTTGTTTAAACATGGGCGTCATTTAGACAGTGATGGCTTACACGAAAGGATTCTGGAAGAGGAGGACATAATCGAAACGAACAGTAAAGGCGAAAtcatcgaaaaaataatttcccgaAAAGAAATAATTTCTGACGATGCTTCAAACTCTTGGAGCGATTCCGACTCGTCAGAAAGCGGCAGTactgaacaaataataaaacaaattattattgttcaaGAAAGGCCAAAGCATGGGCATCACCATGCTAAAGAAAAGATATACGAAGAAGAAATCGTAATCAAGAAGATTGGAGATGTTGTTCATGGAGTG…	25875	MRAILLLIVFCSWQVHRTGSSAVSNKVQDLFKHGRHLDSDGLHERILEEEDIIETNSKGE IIEKIISRKEIISDDASNSWSDSDSSESGSTEQIIKQIIIVQERPKHGHHHAKEKIYEEE IVIKKIGDVVHGVDVPITTDGGIRRIGHGGRRGPNISISRSISIEQVVRPRVYTKISRSS SVSVEGVRRHGPWGHGKGAWGPLGDLSSSGDLDGLGGLGSLGGRRGPWGRRGKVSISRSV SIERIVTPGVYTKISRSSSVSVEGGRRPWGYGRGIGGLSGSGDLDGLGGLGGLGGYGGLG GRRGPWGRRGKVSISRSVSIERIVTPGVYTKISRSSSVSVEGGRRPWGYGRGLGGLSGSG DYDGLGGYGGLGGYGGLGGRRGPWGRSVSVSLS…	8624	875.028	11.33	-0.372	0.148283	12.5242	0.114064	2.89723	0.0342192	2.76035	0.0798449	29.0521	0.148283	4.88194	7.71073	1.80221	0.0114064	0.0570321	3.59302	14.8397	1.67674	2.73754	4.91616	8.38371
Trichoptera; Integripalpia; Plenitentoria; Limnephiloidea; Limnephilidae; Limnephilinae; Limnephilini; Glyphotaelius	Glyphotaelius pellucidus	GpelFibH	BK063450.1	atgagggctattcttctcctgatcgtattctgctcctggcaggtaaatgaacagcttttctttattactattactactactactactactactactactactgttaatgctttttaaaacactctggtacagggaaattatccaactgtgggtaattttactattatgacgattcgggattaattgattctacttcttaaatcaaccgtcaaaacaaacaaactttgacattaatttcctcttagatcctataaattgcgaatggtaccccagaatattatcaatctctgtagattctttgccatgagaacatctcttcttttggttgtgttctgctgctggcatgtaaatattttattattttccattatttatttttctttacccaatattttattt…	24412	atgagggctattcttctcctgatcgtattctgctcctggcag	42	gtaaatgaacagcttttctttattactattactactactactactactactactactactgttaatgctttttaaaacactctggtacagggaaattatccaactgtgggtaattttactattatgacgattcgggattaattgattctacttcttaaatcaaccgtcaaaacaaacaaactttgacattaatttcctcttagatcctataaattgcgaatggtaccccagaatattatcaatctctgtagattctttgccatgagaacatctcttcttttggttgtgttctgctgctggcatgtaaatattttattattttccattatttatttttctttacccaatattttatttccaatgtagaattagtgacctattttttttttcaaaactttc…	817	atgagggctattcttctcctgatcgtattctgctcctggcaggtacatagaacaggatcgtctgctgtatcgaacaaagtacaagatttgtttaaacatgggcgtcatttagatagtgatggcttacacgaaaggattctggaggaggaggacgttatcgaaacgaacagtaaaggcgaaatcatcgaaaaaattatttctcgaaaagaaataatatctgacgatgcttcagactcttggagcgattccgattcgtcagaaagcggcagtactgaacaaataataaaacaaattattattgttcaagaaaggccgaagcacgggcatcaccatgctaaagaaaagatttacgaagaagaaatcgtgatcaagaagattggagatgtcgttcatggagtg…	23595	MRAILLLIVFCSWQVHRTGSSAVSNKVQDLFKHGRHLDSDGLHERILEEEDVIETNSKGE IIEKIISRKEIISDDASDSWSDSDSSESGSTEQIIKQIIIVQERPKHGHHHAKEKIYEEE IVIKKIGDVVHGVDVPLSVDGGLRLGGHKGRRGPKLSVSKSISIEQVVRPSVYTKISQSS SVSVEGGRRSGPWGQGKGAWGSLGGLSGSGDLDGLGGIGGLGGRRGPWGPKGKVSISRSV SIERIVTPGVYTKITRSSSVSVEGGRRRGPWGGRGLGGLSGSGDLDVLGGLGGRRGPWGR RGKVSISRSVSIERIVTPGVYTKISRSSSVSVEGGRRRGPWGRRGPGGLSGSGDLDVLSG RRGPWGRGYGPSGSVSVSVSVERGIRRGPWGRR…	7864	801.631	11.99	-0.426	0.0875547	14.7967	0.100063	2.47655	0.0375235	3.08943	0.150094	26.479	0.137586	5.81614	5.64103	2.05128	0.0125078	0.0875547	5.12821	15.4346	1.85116	2.88931	1.88868	10.2064
Trichoptera; Integripalpia; Plenitentoria; Limnephiloidea; Limnephilidae; Limnephilinae; Limnephilini; Limnephilus	Limnephilus marmoratus	LmarFibH	BK063452.1	atgagggctattcttctcctgatcgtattctgctcctggcaggtaaataacacagcttttctttattactattaccattggttctgcattgtacaggttttacactcttgtacaggagattatccaactgtcgcatcgtcttaaacgttattcaacgtgatggaataagtaggtacatttattataacgatgcttcgggattaattgattctacttcttaaatcaaccgtacgtcaaaacaaacaaactatgacactaatatcctcttagatcctataaattgtgagtggtacccagaataccatcaatctctctagattctttgccatgagaacatctcttcttctggttgtgttctgctgctggcatgtaaatattttattcttacccattgttttt…	27154	atgagggctattcttctcctgatcgtattctgctcctggcag	42	gtaaataacacagcttttctttattactattaccattggttctgcattgtacaggttttacactcttgtacaggagattatccaactgtcgcatcgtcttaaacgttattcaacgtgatggaataagtaggtacatttattataacgatgcttcgggattaattgattctacttcttaaatcaaccgtacgtcaaaacaaacaaactatgacactaatatcctcttagatcctataaattgtgagtggtacccagaataccatcaatctctctagattctttgccatgagaacatctcttcttctggttgtgttctgctgctggcatgtaaatattttattcttacccattgtttttatttttattatttaatattttaattccaatgtagaattagtg…	829	atgagggctattcttctcctgatcgtattctgctcctggcaggtacatagaacaggatcgtctgctgtatcaaacaaagtacaagatttgtttaaacatggacgtcatttagatagtgatggcttacacgaaaggattctggaggaggaggacgttatcgaaacgaacagtaaaggcgaaatcatcgaaaaaattatttcccgaaaagaaataatatctgacgatgcttcagactcttggagcgattccgattcgtcagaaagcggcagtactgaacaaataataaaacaaattattattgttcaagaaaggccgaagcacgggcatcaccatgctaaggaaaagatttacgaagaagaaatcgttatcaagaagattggagatgtcattcatggagtg…	26325	MRAILLLIVFCSWQVHRTGSSAVSNKVQDLFKHGRHLDSDGLHERILEEEDVIETNSKGE IIEKIISRKEIISDDASDSWSDSDSSESGSTEQIIKQIIIVQERPKHGHHHAKEKIYEEE IVIKKIGDVIHGVDVPLSIDGGLRRGGHTGRRGPKLSISQSISIEQVVRPSVYTKISRSS SVSVEGGRRRGPWGKGKGAWGPLGGLSGSGDLDGLGGLGGLGGRQGPWGPRGKVSVSRSV SIERIITPGVYTKISRSSSVSVEGGRRGPWGYGRGLGGLSGSGDLDGLGGIGGLGGLGGR RGPWGRGYGPSGSVSVSVSVEGGRRRGPWGRRGKVSISRSVSIERIVTPGVYTKISRSSS VSVEGGRRRGPWGYGRGLEGLSGSGDLDVLGGR…	8774	882.452	11.8	-0.421	0.179372	13.6323	0.0784753	2.33184	0.044843	3.0157	0.168161	29.0247	0.14574	4.28251	5.90807	1.70404	0.0112108	0.280269	4.87668	15.1457	1.58072	2.75785	3.02691	10.1682
Trichoptera; Integripalpia; Plenitentoria; Limnephiloidea; Limnephilidae; Limnephilinae; Limnephilini; Limnephilus	Limnephilus rhombicus	LrhoFibH	BK063453.1	atgagggctattcttctcctgatcgtattctgctcctggcaggtaaataacatagcttttctttattactattatgtaccattggtactgcattgtattacacttttgtacaggaaaattatccaactgtcgcgtcgtcttaaacgttctttaacgtgtttggaataaggaggtaaatttattattacgatgcttcgggattaattgattctacttcttatatcaaccgtacgtcaaaacaaactatatgacattaatgtcctcttagatcctataaattgtgagtggtaccccagaatatcaactatctctctagattatttgccatgagaacatctcttcttctgtttgtgttctgctgctggcatgtaaagattttatctttatccattgttttaa…	27903	atgagggctattcttctcctgatcgtattctgctcctggcag	42	gtaaataacatagcttttctttattactattatgtaccattggtactgcattgtattacacttttgtacaggaaaattatccaactgtcgcgtcgtcttaaacgttctttaacgtgtttggaataaggaggtaaatttattattacgatgcttcgggattaattgattctacttcttatatcaaccgtacgtcaaaacaaactatatgacattaatgtcctcttagatcctataaattgtgagtggtaccccagaatatcaactatctctctagattatttgccatgagaacatctcttcttctgtttgtgttctgctgctggcatgtaaagattttatctttatccattgttttaatttgtattatttattattttaattccaatgtagaattagtga…	819	atgagggctattcttctcctgatcgtattctgctcctggcaggtacatagaacaggatcgtctgctgtatcaaacaaagtacaagatttgtttaaacatggacgtcatttagatagtgatggcttacacgaaaggatactggaggaggaggacgttatcgaaacgaacagtaaaggcgaaatcatcgaaaaaattatttcccgaaaagaaataatatctgacgatgcttcagactcttggagcgattccgattcgtcagaaagcggcagtactgaacaaataataaaacaaattattattgttcaagaaaggccgaagcacgggcatcaccatgctaaagaaaagatttacgaagaagaaatcgtaatcaagaagattggagatgtcattcatggagtg…	27084	MRAILLLIVFCSWQVHRTGSSAVSNKVQDLFKHGRHLDSDGLHERILEEEDVIETNSKGE IIEKIISRKEIISDDASDSWSDSDSSESGSTEQIIKQIIIVQERPKHGHHHAKEKIYEEE IVIKKIGDVIHGVDVPLSIDGGLRRGGHIGRKGPKLSISQSISIEQVILPSVYTKISRSS SASVEGGRRRGPWGKGKGAWGPLGGLSGSGDLDGLGGLGGLGGRRGPWGPRGKVSVSRSV SIERIITPGIYTKISRSSSVSVEGGRRRGPWGRGYGPSGSVSVSVSVEGGRRRGPWRRPG KVSISRSVSIERIVTPGVYTKISRSSSVSIEGGRRRGPWGYGRGLGGLSESGDLDVLGGR RGPWGRGYGPSDSVSVSVSVEGGRRRGPWGRRG…	9027	896.377	11.74	-0.376	0.177246	12.7506	0.0997009	2.4039	0.0443115	2.85809	0.15509	31.2839	0.121857	3.42306	7.66589	1.68384	0.0221558	0.121857	5.21768	14.8665	1.38473	3.0021	2.96887	9.74853
Trichoptera; Integripalpia; Plenitentoria; Phryganeoidea; Phryganeidae; Phryganeinae; Eubasilissa	Eubasilissa regina	EregFibH	JAINEB010000001.1	ATGAGGGCATCATTTCTCCTGATCGTACTCTGCTACTGGCAGGTAAGAATTCTtctattacaatatttcaaattgttatttattgaaaatccaGTTGAAttagtgtaaatattaataaatggtattatttttagatacacGCAACAGGATCCTCAACTGTATTAGACAAAGTTCAAGACTTGTTTAAACATGgacaaaaacattttgaagGAAACGGCTTGCACGAAAGGTACATGCAGGGAGAAGATGTAATCGAAACGAACAGTAAAGgcgaaataatagaaaaaatcatatcgcgaaaagaaatattttccgataagGAATCGGAGTCGGCCAGCGACTCTGATTCCTCGGAAGACAGCGGTAGTACAGagcaaataattaaacaaattattattg…	25253	ATGAGGGCATCATTTCTCCTGATCGTACTCTGCTACTGGCAG	42	GTAAGAATTCTtctattacaatatttcaaattgttatttattgaaaatccaGTTGAAttagtgtaaatattaataaatggtattatttttag	92	ATGAGGGCATCATTTCTCCTGATCGTACTCTGCTACTGGCAGatacacGCAACAGGATCCTCAACTGTATTAGACAAAGTTCAAGACTTGTTTAAACATGgacaaaaacattttgaagGAAACGGCTTGCACGAAAGGTACATGCAGGGAGAAGATGTAATCGAAACGAACAGTAAAGgcgaaataatagaaaaaatcatatcgcgaaaagaaatattttccgataagGAATCGGAGTCGGCCAGCGACTCTGATTCCTCGGAAGACAGCGGTAGTACAGagcaaataattaaacaaattattattgttcaagAAAAACCCAAGCACGGACATCATCACGCtaaggaaaaaatatacgaaGAAGAAATTGTGATCAAGAAAATTGGTGACGTTAAGCAC…	25161	MRASFLLIVLCYWQIHATGSSTVLDKVQDLFKHGQKHFEGNGLHERYMQGEDVIETNSKG EIIEKIISRKEIFSDKESESASDSDSSEDSGSTEQIIKQIIIVQEKPKHGHHHAKEKIYE EEIVIKKIGDVKHGTKSSVEKKCSGKKRKWGGRGSKTSVSVSVSVERVVGPTVLTRVRKG PRISVSRSVSIERVVQPGVRSKVSVSVSVEGHHGRRGRGRGPRGHGGRSVSVSVSVEGHH GPRGHGKRPWGHGKGPLGSLSGLGGSGDLGGLGLSGLGGHKGHGKGPWGPGKGRRGGSVS ISVSVEGRRRHPRGSVSISVSVERGVGPTVLTSIRKGPRISVSQSVSIERIVRPGAWSKV SVSVSVEGHRGPRRHGGHSVSVSVSVEGHRGPR…	8386	815.865	11.8	-0.363	1.03744	9.59933	0.0834725	1.44288	0.0476985	2.67112	0.357739	31.6599	6.09349	3.61316	8.87193	3.16003	0.0238493	0.0834725	5.64035	12.9382	1.08514	0.715478	1.77677	9.0985
Trichoptera; Integripalpia; Rhyacophiloidea; Hydrobiosidae; Hydrobiosinae; Atopsyche	Atopsyche davidsoni	AdavFibH	JAILWY010000001.1	ATGAGGGCTTCCACACTCCTGATCTTATTCTGCGCTTTGCAGGTAATGCCTTCGGGCGACTTCGGAAAGGTGTGTGCGTAAtgcatttgtattaaaataaatattcctaacatgcaaattttacttttagatACATATCACAGGATCGTCCACCGTGATAGACAAATTAGAGAATTTGTTGGGGCACGGACATCACCTGGACGGGCACAATGGCTTGCACGAGAGAATACTAGCGGAAGACGACGTGATAGAGGCGAACAGCAGAGGAGAAATTATTGAGAAGATTATATCCAGGAGGGAAATTATTTCTGATGACAATTCATACAGCGCTTCAGATTCGACGGAAGACAGTGGCAGTacggaaaaaattataaaacaaataatcattgTTCAAGAAAA…	23698	ATGAGGGCTTCCACACTCCTGATCTTATTCTGCGCTTTGCAG	42	GTAATGCCTTCGGGCGACTTCGGAAAGGTGTGTGCGTAAtgcatttgtattaaaataaatattcctaacatgcaaattttacttttag	88	ATGAGGGCTTCCACACTCCTGATCTTATTCTGCGCTTTGCAGatACATATCACAGGATCGTCCACCGTGATAGACAAATTAGAGAATTTGTTGGGGCACGGACATCACCTGGACGGGCACAATGGCTTGCACGAGAGAATACTAGCGGAAGACGACGTGATAGAGGCGAACAGCAGAGGAGAAATTATTGAGAAGATTATATCCAGGAGGGAAATTATTTCTGATGACAATTCATACAGCGCTTCAGATTCGACGGAAGACAGTGGCAGTacggaaaaaattataaaacaaataatcattgTTCAAGAAAAACCTAAGCATGGGCATCACCAtgctaaagaaaaaatatacgaagaagaaataatcattaaaaagatTGGCGATCTTCCAAAACATCAC…	23610	MRASTLLILFCALQIHITGSSTVIDKLENLLGHGHHLDGHNGLHERILAEDDVIEANSRG EIIEKIISRREIISDDNSYSASDSTEDSGSTEKIIKQIIIVQEKPKHGHHHAKEKIYEEE IIIKKIGDLPKHHIEVSKSISGEKRRRHGKSKHLPKSGLGHGVGGLGGIGGNKIWGPKVR RGSVSASYSVEIQQIVTPTVITDIKISGSVSVEGGRRGHGLGGHGLGHGLGHGLGGLGHG LGGLGHGLGGLGHGGLGGIGGRRGWGPKGRRGSVSASYSVEIQQIVTPTVITDIEISGSV SIEGGRRGHGLGGLGLGHGLGHGLGHGLGGLGHGGWGSSGDHSGIGGLGGLGGLGHLGGI GGRRGWGPKGRRGSVSASYSVEIQQIVTPTVIT…	7869	754.24	11.04	-0.095	1.1125	5.8625	0.775	1.7875	0.0625	2.5625	2.025	35	6.9125	7.95	10.6	1.5375	0.025	0.0375	2.0875	9.1125	3.125	1.6	1.075	5.1125
Trichoptera; Integripalpia; Rhyacophiloidea; Rhyacophilidae; Himalopsyche	Himalopsyche tibetana	HtibFibH	OQ983471.1	atgagggtaatctttctcctgatcttagtctgctcactgcaggtaaattaatttaatttaatacaatcaaaattttctcattttccgtgagcaactcgaactgtatatctgtacacggattgaaatagctgcattatcgtaaaatgtcgttatatattatgaattttcaaattgagctcaatttcaatatcaaaacaataggatacatctaattgcggttgaaaagtgcgaaattcatggtattaaaaaagtgaacaaagtgttacgaaaaaacttcagggtgaacgttgttgtgacagtggtagtgggcggggcattaaaattaaagattttttgggaatggtcatctagaatttgatataattctcaagattaaattataacatattcataccaatt…	20892	atgagggtaatctttctcctgatcttagtctgctcactgcag	42	gtaaattaatttaatttaatacaatcaaaattttctcattttccgtgagcaactcgaactgtatatctgtacacggattgaaatagctgcattatcgtaaaatgtcgttatatattatgaattttcaaattgagctcaatttcaatatcaaaacaataggatacatctaattgcggttgaaaagtgcgaaattcatggtattaaaaaagtgaacaaagtgttacgaaaaaacttcagggtgaacgttgttgtgacagtggtagtgggcggggcattaaaattaaagattttttgggaatggtcatctagaatttgatataattctcaagattaaattataacatattcataccaattcttaaaatgatattaaaatcaatacattttctgtcgtttcta…	1656	atgagggtaatctttctcctgatcttagtctgctcactgcagattaacatcgcaggatcttcgtcggttatagacaaattggaagatttgttaacgcacggacatcacggacatcattgggagggaacagatggcttacacgaaagaatcttacaagaggatgacgtaattgaggcgaatagtaagggagaaataatcgagaaaattatttctcgaaaggaaatcatcactgatgataattctgattcatacagtgattcagattcatcagaggacagcggaagtacagaaaagattataaaacaaatcataattgtacaggaaaaaccaaagcatggacaccatcacgcaaaagagaaaatttatgaagaggagattgtaatcaagaaaattggagat…	19236	MRVIFLLILVCSLQINIAGSSSVIDKLEDLLTHGHHGHHWEGTDGLHERILQEDDVIEAN SKGEIIEKIISRKEIITDDNSDSYSDSDSSEDSGSTEKIIKQIIIVQEKPKHGHHHAKEK IYEEEIVIKKIGDLPKKHCDIGIRSVEKGWGGLHIPRSGRVWGKHGRGQKISSSASSSIS IERVITPGVYTSIRGKSSVSRSVSIERPRRIVTPVVYTDYSVSGSYSVSSEGGRRGPLRR LGGHGGLHGLGGLGGVGHGLGGVGHGLGGLGGLGGIDGLGRLGGRGWGHQGHGGSASASA SSSISIETVITPGVYTSIREKSSVSKSISIERPRRIVTPVVYTDYSVSGSYSVSSEGGRR GPLRRLGGLGGLHGIGGLGGVGHGLGGVGHGLG…	6411	621.684	11.32	-0.048	2.34771	8.88446	0.184134	1.36566	0.0613779	2.36305	0.153445	30.5355	3.40648	6.33727	9.37548	0.936014	0.030689	0.030689	2.63925	14.7614	2.73132	1.02808	3.74405	7.45742

## Sheet: The motif in FibH
sample	motif sequence	motif length	motif number	motif aa number	motif aa percentage
HtibFibH_motif_1_	GGGRGWGHYGHGGSASASASSSISIE	26	65	1690	0.263609
HtibFibH_motif_2_	VITPGVYTSIRAKSSVSRSVSIERPRRIVTPVVYTDY	37	41	1517	0.236625
HtibFibH_motif_3_	LGGLGGIGG	9	144	1296	0.202153
HtibFibH_motif_4_	SVSGSYSVSSEGGRRGPLRR	20	40	800	0.124786
HtibFibH_motif_5_	GLGGVGHG	8	24	192	0.0299485
HtibFibH_motif_6_	LGGLGG	6	26	156	0.0243332
HtibFibH_motif_7_	IHAKEKIYEJEIIIAKKGDIPDKHSD	26	3	78	0.0121666
HtibFibH_motif_8_	BEGVDGGNTRKJNGBC	16	3	48	0.00748713
LlinFibH_motif_1_	GPYGWGVWPAGYSASASVSREGPGVWGPGR	30	70	2100	0.308053
LlinFibH_motif_2_	RPKVSKSASVSVERIVTPTIITRYSASGSVSREGPRRVVSPYGIH	45	41	1845	0.270647
LlinFibH_motif_3_	GGLLGPGGRRGPLGSLGLGDSGIT	24	53	1272	0.186592
LlinFibH_motif_4_	GGJLGPHGP	9	85	765	0.112219
LlinFibH_motif_5_	DGIYGP	6	41	246	0.0360863
LlinFibH_motif_6_	VLGPHGP	7	14	98	0.0143758
LlinFibH_motif_7_	YGPGGRY	7	14	98	0.0143758
LlinFibH_motif_8_	RKRILAYELIIEVNDARKKIGN	22	4	88	0.0129089
CchaFibH_motif_1_	PGGYSASGSVSAEGPRGWR	19	150	2850	0.457978
CchaFibH_motif_2_	GRGPIGDDSDDLGDIVGPLG	20	73	1460	0.234614
CchaFibH_motif_3_	GVGPRGWGVG	10	63	630	0.101237
CchaFibH_motif_4_	GRGPFG	6	84	504	0.0809899
CchaFibH_motif_5_	GPRRGLW	7	17	119	0.0191226
CchaFibH_motif_6_	PGGWPVG	7	16	112	0.0179978
AdavFibH_motif_1_	GLGGLGHGGGLGSGG	15	190	2850	0.362181
AdavFibH_motif_2_	RRGWGPKGRRGSVSASYSVEIQQIVTPTVITBID	34	80	2720	0.34566
AdavFibH_motif_3_	ISGSVSIEGGRRGH	14	80	1120	0.142331
AdavFibH_motif_4_	GLGGLGH	7	49	343	0.0435888
AdavFibH_motif_5_	GLGGHGLGHGLGH	13	26	338	0.0429534
MangFibH_motif_1_	VSVSGSVSVERIVTPGVYTRISASRSISVERVVRPLVATRVSGSVSISVDGRRRRGPWGSGPYGRGRRGP	70	40	2800	0.420547
MangFibH_motif_2_	GJGGLGPLGHGPYGHGGHGHGIGGHS	26	64	1664	0.249925
MangFibH_motif_3_	GLGGLGGLGGIGGIGGVGGI	20	47	940	0.141184
MangFibH_motif_4_	GLGGSGSRGYS	11	54	594	0.089216
MangFibH_motif_5_	IVTPGVYTR	9	19	171	0.0256834
OalbFibH_motif_1_	GYGGLGPSJSSSLSVSVEGGL	21	60	1260	0.235778
OalbFibH_motif_2_	RRGIKASASHSJSVERYVRPGRRSRVSHSSSLSIEQIILPGSITRISKSYSASAERVRGPGYYSRLSAS	69	18	1242	0.23241
OalbFibH_motif_3_	GYGGLGDDLVGGLGDGIGY	19	37	703	0.131549
OalbFibH_motif_4_	SYGYGVGPL	9	60	540	0.101048
OalbFibH_motif_5_	ASVSVEGGYGPYGYGYGPVGYG	22	23	506	0.0946856
OalbFibH_motif_6_	GYGGLGDSLSLEDGLGY	17	13	221	0.0413548
OalbFibH_motif_7_	GYGPLGY	7	30	210	0.0392964
OalbFibH_motif_8_	VKHGHYLTEKIIKEKVIVQDD	21	6	126	0.0235778
OalbFibH_motif_9_	SSSIEGGRRYGPWGH	15	6	90	0.0168413
OalbFibH_motif_10_	DGLGHL	6	5	30	0.00561377
MlonFibH_motif_1_	RRGPWGRRGGYSA	13	388	5044	0.580504
MlonFibH_motif_2_	SSSVSVE	7	370	2590	0.298078
MlonFibH_motif_3_	GGHGHGPWGSSGLLGG	16	12	192	0.0220969
CdisFibH_motif_1_	GYGPWGRRGGYSASSSSSVSVE	22	208	4576	0.521541
CdisFibH_motif_2_	RVVTPGYRTKVSKSGSVSVE	20	119	2380	0.271256
CdisFibH_motif_3_	HGHGPYGYGPYGHGPYGYGGYSGSSSSSVSVEG	33	20	660	0.0752222
CdisFibH_motif_4_	HGHGPYGHGPYGYGGYSGSSSSSVSVEGRR	30	8	240	0.0273535
CdisFibH_motif_5_	KIYEKIIVVKEHPKTND	17	8	136	0.0155003
EregFibH_motif_1_	RRGGRSSVSVSVSVEGHHGPRVHGYGP	27	118	3186	0.379919
EregFibH_motif_2_	LGGHGGHGKGPLGLGRGRRGGSISISVSVEGR	32	39	1248	0.148819
EregFibH_motif_3_	LGGLGG	6	197	1182	0.140949
EregFibH_motif_4_	LGGLGGHGKGPHGHGKGPHGGRSGSGDYDG	30	31	930	0.110899
EregFibH_motif_5_	KGPRISVSRSVSIERIV	17	43	731	0.0871691
EregFibH_motif_6_	LGHGKGPLGS	10	48	480	0.0572383
EregFibH_motif_7_	TEQPGKIJVKVQDKLKHGHKHVKENALDEENV	32	4	128	0.0152635
EregFibH_motif_8_	PGAWSKVSVSVSVE	14	4	56	0.0066778
HmagFibH_motif_1_	KVSVSLSVSVERGRRPGGY	19	220	4180	0.484694
HmagFibH_motif_2_	GRGLGGLSGSGDYD	14	115	1610	0.186688
HmagFibH_motif_3_	GYGGLGGRRGPWGR	14	83	1162	0.13474
HmagFibH_motif_4_	GYGGLG	6	120	720	0.0834879
HmagFibH_motif_5_	EKIIKEEIIIKKNGKH	16	7	112	0.012987
LrhoFibH_motif_1_	RGPWGRGYGPSGSVSVS	17	205	3485	0.386064
LrhoFibH_motif_2_	RRGKVSISRSVSIERIVTPGVYTKISRSSSVSVE	34	62	2108	0.233522
LrhoFibH_motif_3_	DLDGLGGLGGLGG	13	96	1248	0.138252
LrhoFibH_motif_4_	VSVEGGR	7	109	763	0.0845242
LrhoFibH_motif_5_	RRGPWG	6	65	390	0.0432037
LrhoFibH_motif_6_	LGGLGGLGG	9	36	324	0.0358923
LrhoFibH_motif_7_	IKEIEDVIEGSDKPESIEGGLARKEI	26	4	104	0.011521
LrhoFibH_motif_8_	RGYGPSGSVSVS	12	6	72	0.00797607
LmarFibH_motif_1_	SVSVSVEGGRRRGPWG	16	253	4048	0.461363
LmarFibH_motif_2_	YGRGLGGLSGSGDLDGLGGIGGLGGLGGLGG	31	82	2542	0.28972
LmarFibH_motif_3_	PWGRGYGPSG	10	72	720	0.0820606
LmarFibH_motif_4_	RRGKVSI	7	65	455	0.0518578
LmarFibH_motif_5_	RGYGPSD	7	23	161	0.0183497
LmarFibH_motif_6_	KISRSSSVSVEGGRGP	16	6	96	0.0109414
GpelFibH_motif_1_	RGKVSISRSVSIERIVTPGVYTKISRSSSVSVE	33	72	2376	0.302136
GpelFibH_motif_2_	PWGGRGIGGLSGSGDLD	17	99	1683	0.214013
GpelFibH_motif_3_	GPWGRGYGPSGSVSVSVSVERGI	23	72	1656	0.21058
GpelFibH_motif_4_	GLGGLG	6	88	528	0.0671414
GpelFibH_motif_5_	RRGPWGR	7	73	511	0.0649797
GpelFibH_motif_6_	GSVQDJFKQIRHVKSPGKHGHFHAKEKVIEVE	32	3	96	0.0122075
MminFibH_motif_1_	GRGGRGGYGDDDGSS	15	75	1125	0.367647
MminFibH_motif_2_	AAAAAA	6	74	444	0.145098
MminFibH_motif_3_	SGASSDGNGSDJGDGQDGRGGQ	22	19	418	0.136601
MminFibH_motif_4_	AAAAAAASAAGGRGGRG	17	23	391	0.127778
MminFibH_motif_5_	SYEYGP	6	4	24	0.00784314
PmusFibH_motif_1_	AAGAGAGGYGQGYGGYGGKGGT	22	80	1760	0.457143
PmusFibH_motif_2_	AGSAAGAAAGAGAGQGYGGERRSESDGSS	29	20	580	0.150649
PmusFibH_motif_3_	ASGSGAGRPEGRYGGGGGDGGYAGYDASAAAT	32	9	288	0.0748052
PmusFibH_motif_4_	NGYGSS	6	7	42	0.0109091
MalbFibH_motif_1_	GPGRRGGYGADASSGSASGAGLGGAYGPSGNGLLGGYGLDNGYGPYGVNGAGAGSTSGSSASAGGNGPTAVY	72	19	1368	0.38159
MalbFibH_motif_2_	PGGRGGIVSGPGNVYGPNGNQGGSSGSSSAAAAAASSGPEELIIVRDST	49	25	1225	0.341702
MalbFibH_motif_3_	SAASAAASAASAGDNGARTVY	21	27	567	0.158159
MalbFibH_motif_4_	DETEVSIGRSVIKKGTGVEDD	21	4	84	0.023431
MalbFibH_motif_5_	PRDVIIINDQ	10	7	70	0.0195258
PpraFibH_motif_1_	GAGAGYGAGQGYGAGS	16	97	1552	0.484092
PpraFibH_motif_2_	GSGAGA	6	164	984	0.306925
PpraFibH_motif_3_	LAYTYGSESSASASASS	17	4	68	0.0212102
PpraFibH_motif_4_	KAVDKITVT	9	4	36	0.0112289
NrevFibH_motif_1_	GSGAGSGAGA	10	259	2590	0.379598
NrevFibH_motif_2_	SGYGJGSGYGVGSGYGA	17	68	1156	0.169427
NrevFibH_motif_3_	GSGAGS	6	135	810	0.118716
NrevFibH_motif_4_	LYGPVFGPYGSASSLSESSAS	21	26	546	0.0800235
NrevFibH_motif_5_	GSGYGV	6	24	144	0.0211051
NrevFibH_motif_6_	LFIEYZTFGVPSRASSASRGT	21	3	63	0.00923348
NrevFibH_motif_7_	QFGYGSIGSSGSSYSAPYGIP	21	3	63	0.00923348
NrevFibH_motif_8_	AGIGANT	7	3	21	0.00307783
BsomFibH_motif_1_	AAAAASSSGNNGGNNEIVNNBLNEGYGNGG	30	119	3570	0.541977
BsomFibH_motif_2_	AAAAAASSAGAAGLGLGNGGFGNGGNGNG	29	69	2001	0.30378
BsomFibH_motif_3_	GYGNGGYGNGAS	12	29	348	0.0528313
BsomFibH_motif_4_	NDQTTFIINEERLQYVPSSPTSA	23	5	115	0.0174586
HtarFibH_motif_1_	AAAAAAAAAAAGGSGTGGYGQGGYGQGGY	29	69	2001	0.533316
HtarFibH_motif_2_	PESTLSSAVAAASSSSSSSSSPTVIYIEETGGSESSSESTVVASSSSYAGK	51	11	561	0.14952
HtarFibH_motif_3_	QGGYGQGGYGQGGS	14	34	476	0.126866
HtarFibH_motif_4_	GQGGSG	6	26	156	0.0415778
ApulFibH_motif_1_	AAAAAAGASGAGSGYGSGYYNAGGYDSSA	29	75	2175	0.369395
ApulFibH_motif_2_	AAAAGASGAGGSGHRRG	17	97	1649	0.280061
ApulFibH_motif_3_	SGAGAGAA	8	63	504	0.0855978
ApulFibH_motif_4_	QYVSDSDSS	9	37	333	0.0565557
ApulFibH_motif_5_	TSSTLQKSARPEETRSAHKSSVVKSGRRSPGK	32	9	288	0.048913
AageFibH_motif_1_	IAANNARDAAATAQAAAAASASGLNNGAGNTVVLNE	36	60	2160	0.367222
AageFibH_motif_2_	SSSSSSASAGSGGYGQGLGGLGLGAASGASASASSNAASSGGNVYKNGFGNSLQNGFGALGGSGRLGASASSGSNAGVL	79	22	1738	0.295478
AageFibH_motif_3_	SSSSSSASSSGSSGLGSNQAQEIGALLNGLNAELQSAN	38	35	1330	0.226114
AageFibH_motif_4_	YSGIGGNQVILNQVGSPSSSSTNSASTSSASGQNLGGQYGVLR	43	4	172	0.0292418
PiphFibH_motif_1_	LGASASSGSNAGVLGGLNQLGPFGSSQQSGLGGSLN	36	45	1620	0.340551
PiphFibH_motif_2_	SSSSSSASSSGSSGLGSNDAQEIGALLNGLNAELQSANIAANNARAAAATAAAAA	55	23	1265	0.265924
PiphFibH_motif_3_	SNNNAGNTVVLNES	14	46	644	0.135379
PiphFibH_motif_4_	SSSSSSAAAGPGGYGQGLGGLGLGAA	26	22	572	0.120244
PiphFibH_motif_5_	IAQEIGSSVSGAIEAANEASDLATLSAVNEI	31	5	155	0.0325836
PiphFibH_motif_6_	QRVGRAGPLCRAR	13	3	39	0.00819844
PicaFibH_motif_1_	GSGASASSGSNAGVLGGLNQLGPFGNSQQSGLGGLRG	37	29	1073	0.337634
PicaFibH_motif_2_	SSSSSSASSSGSSGLGSNDAQEIGALLNGLNAELQSANIAANNARAAAAAA	51	15	765	0.240717
PicaFibH_motif_3_	SNNNAGNTVVVNESS	15	30	450	0.141598
PicaFibH_motif_4_	SSSSSSAAAGQGGYRQGLGGLGLGA	25	14	350	0.110132
PicaFibH_motif_5_	VSEAFEAANEASDLKTLSAVNE	22	6	132	0.0415356
PicaFibH_motif_6_	ASASASA	7	14	98	0.030837
PicaFibH_motif_7_	IRVGRAGPLCR	11	3	33	0.0103839
PicaFibH_motif_8_	IAQEIG	6	3	18	0.00566394
LcorFibH_motif_1_	GNQVILSQMRSPSSSSTNSASASSASGQNLGGQYGVFGGSGASASSGLNAGVLGGLNQLGPFGSSQQSGMGELLNIAQKIGSSVSGAIEAANEASDLATL	100	11	1100	0.317552
LcorFibH_motif_2_	SSSSSSAAAGTDGYGQGIGGLGSSASAAALSNAGSSGGKIYGNGFGNSQQSGLSALGGSGGLGSGAYGNSGAASAASSSSSTGSGLNSGYNGIG	94	10	940	0.271363
LcorFibH_motif_3_	TGSNDALQAQEIEALLNGLNLELQSANIAANNARDAAATAAAAVAAGRN	49	12	588	0.169746
LcorFibH_motif_4_	NGAGNTVVLNEGS	13	23	299	0.0863164
LcorFibH_motif_5_	SSSSSSSSSSSG	12	10	120	0.034642
LcorFibH_motif_6_	RVAPIVILKFALQIDSSGRKGKJDZND	27	3	81	0.0233834
LcorFibH_motif_7_	SAVNGINR	8	10	80	0.0230947
FfurFibH_motif_1_	GAGSASAVAAAVSSAGPGGVDGLGPRGYIGRGG	33	71	2343	0.528894
FfurFibH_motif_2_	ASGLGDLYGPEGY	13	69	897	0.202483
FfurFibH_motif_3_	IFSSGNAYGSGSLESASAHSSDKTVVVKETS	31	13	403	0.0909707
FfurFibH_motif_4_	IGSYGGLLGVYGHGRGREF	19	13	247	0.0557562
FfurFibH_motif_5_	AGDASAVAAAAAASSGANGLGHVGGYGPD	29	6	174	0.0392777
FfurFibH_motif_6_	SGLGDLYGPE	10	9	90	0.020316
FfurFibH_motif_7_	DRGGTFVKYGVALRPV	16	3	48	0.0108352
BmanFibH_motif_1_	GAGSGA	6	730	4380	0.682456
BmanFibH_motif_2_	SSGFGPYSSNSDY	13	36	468	0.0729199
BmanFibH_motif_3_	SGAGAGAGAGAGT	13	26	338	0.0526644
BmanFibH_motif_4_	GYGAGYGAGA	10	24	240	0.0373948
BmanFibH_motif_5_	VDKGYF	6	3	18	0.00280461
BmorFibH_motif_1_	GAGSGA	6	624	3744	0.708688
BmorFibH_motif_2_	SGYSYFGSYVABG	13	25	325	0.0615181
BmorFibH_motif_3_	ASGAGAGAGAGAG	13	20	260	0.0492145
MneuFibH_motif_1_	AAAAAASAAGGAGGRGGRGGRGGRGGSSGAG	31	80	2480	0.480713
MneuFibH_motif_2_	AAAAAAAGASGAGDDGSYQSSYDSDDSG	28	64	1792	0.347354
MneuFibH_motif_3_	NDVDVREFRTYEINRKSSSSASSASAAGASGAGDDGLAP	39	11	429	0.0831557
MneuFibH_motif_4_	YGSGYGDDSGS	11	8	88	0.0170576
MneuFibH_motif_5_	IKVVKLVALPCVEQ	14	4	56	0.0108548
DpinFibH_motif_1_	AAAAAAAAAGGAGGRGGRGGRGGRGGSGGAG	31	72	2232	0.455231
DpinFibH_motif_2_	DGSGYGSYDSDYSDDGS	17	78	1326	0.270447
DpinFibH_motif_3_	AAAAAAAGAAGSGG	14	64	896	0.182745
DpinFibH_motif_4_	STSAVSSDDGY	11	12	132	0.0269223
DpinFibH_motif_5_	RGITTFPI	8	3	24	0.00489496
CcurFibH_motif_1_	ASAATASVGGSGAGRRGRDDYGDDIVSEADRLSGLFGRFGPSSSPS	46	52	2392	0.47754
CcurFibH_motif_2_	ASAAAAASSGTAGSGLGGRGGYGDDGGVASS	31	52	1612	0.321821
CcurFibH_motif_3_	EREEIIIIEGPGPKPRSPGPAPPVPTPTTPTPYKPYPDQHRPAPAVATAVATASAEGPGKLEDVEDYIPRPSVY	74	7	518	0.103414
CcurFibH_motif_4_	VPVRPSPVAPIRGPSTTTSTATSSVSTPLPAPE	33	5	165	0.0329407
CcurFibH_motif_5_	LPPLAPEARPAPVPR	15	6	90	0.0179677
EfusFibH_motif_1_	SAASSAASAGAGSGVGGVGGYGVDGYYGPNGYGGTP	36	43	1548	0.467391
EfusFibH_motif_2_	SSSSSSSSGSAGGPEJIVGGLGGLSG	26	39	1014	0.306159
EfusFibH_motif_3_	GLGGYGAGGAG	11	29	319	0.0963164
TvarFibH_motif_1_	AGSGAGAGSGSGAGAGYG	18	108	1944	0.430756
TvarFibH_motif_2_	AGSGAG	6	160	960	0.212719
TvarFibH_motif_3_	AAAAAAAAVAAAEAAAAG	18	11	198	0.0438733
TvarFibH_motif_4_	SATSSTEEVTTVVSSSTS	18	9	162	0.0358963
TvarFibH_motif_5_	YGVGRGS	7	4	28	0.0062043
TvarFibH_motif_6_	DRLKTFV	7	3	21	0.00465322
MsepFibH_motif_1_	DAEAEANTKAAENTYLSASDSALDSENDRREKPSIJGPSGBSBSEESSASSPAPATA	57	16	912	0.313187
MsepFibH_motif_2_	YGAAAAAAAAAGGAASGNRGGRTGYSGSGSDAAGESTEAEYTDYESDGSSA	51	15	765	0.262706
MsepFibH_motif_3_	SAAAAAGGSTGARSGSGPGARTAAASYA	28	16	448	0.153846
MsepFibH_motif_4_	AAAAAASEYGGAGSYG	16	17	272	0.0934066
MsepFibH_motif_5_	RGITGDSGYYRASEGDGVYSGS	22	8	176	0.0604396
MsepFibH_motif_6_	GAGSNGYGAG	10	7	70	0.0240385
SexiFibH_motif_1_	GQYGLGGRNGRYGGYGSAGSQSGAGAGSDASASASA	36	37	1332	0.450914
SexiFibH_motif_2_	AAAAAAEAAAEAEANALAVSAAAAAEAEAEAEAASAA	37	18	666	0.225457
SexiFibH_motif_3_	GRAGSQGVDARGRGVGGYGSGASGPSA	27	12	324	0.109682
SexiFibH_motif_4_	GGAGINGEYGLDGLGAE	17	7	119	0.0402844
SexiFibH_motif_5_	VISTDDQS	8	9	72	0.0243737
HblaFibH_motif_1_	AAAAAAAAAADDRSGDYRRGGPYGVYLSDDSDEDSTAAAAAAASAAAGSAGRSGNYGRGSG	61	53	3233	0.675089
HblaFibH_motif_2_	TSSYGLGPAVYGRFGPGYRHRPDSADS	27	22	594	0.124034
HblaFibH_motif_3_	AAAGSAGRSGBYGRGSG	17	17	289	0.0603466
HblaFibH_motif_4_	YGVYLSDDSDEDST	14	8	112	0.0233869
HblaFibH_motif_5_	ESGSSSSTSTSTSTS	15	3	45	0.00939653
HambFibH_motif_1_	AAAAADDRSGDYRRGGPYGVYLLDDSDEDST	31	43	1333	0.39958
HambFibH_motif_2_	AAAAASATAGSASRSGNYGRGSG	23	44	1012	0.303357
HambFibH_motif_3_	EDTEIIILEPESGSSSSTSTSTSTSTSSYGPGRLGL	36	6	216	0.0647482
HambFibH_motif_4_	AAASATAA	8	26	208	0.0623501
HambFibH_motif_5_	GSRSVSYRHRSDIA	14	10	140	0.0419664
PgnoFibH_motif_1_	AAAGSGAGDAGRDGNGY	17	67	1139	0.328621
PgnoFibH_motif_2_	SLASAAASAGSANGYGLDGLSFGDGAGGLGSQGIFGPQGSTASSSSTSTSSSTSGSLGEIIIIETGDVA	69	11	759	0.218984
PgnoFibH_motif_3_	GGSSSASAAATSSAGAPGTQGLYAPYGSGIDGQNNLGGNYGPYGPYGPNGLTSGGIYGPGSS	62	9	558	0.160992
PgnoFibH_motif_4_	NEFGPGS	7	16	112	0.0323139
PgnoFibH_motif_5_	YGLGSGGEYGP	11	8	88	0.0253895
PgnoFibH_motif_6_	AAAAAAATGAPGNS	14	6	84	0.0242354
PgnoFibH_motif_7_	VRYGTLITPCT	11	3	33	0.00952106
PtreFibH_motif_1_	AAASSGLSGAGRGQNGYGPGS	21	76	1596	0.458357
PtreFibH_motif_2_	GAGDAGRGVDSPYEAGSSSS	20	19	380	0.109133
PtreFibH_motif_3_	ANGYGLDGLSFGDGAGGLGSQGIYGPQGPTASSSSTSTSSSTSGSSGEIIIIETGKV	57	6	342	0.0982194
PtreFibH_motif_4_	TQGLYAPYGSGIDGQNNLGGNYGPYGPYGPNGLTSGGNYGPGSSAASAGGFGGAGR	56	5	280	0.0804136
PtreFibH_motif_5_	SSASAAATSSAGAPG	15	6	90	0.0258472
PtreFibH_motif_6_	EYGPYGLGS	9	5	45	0.0129236
PtreFibH_motif_7_	DGYGPE	6	5	30	0.00861574
LconFibH_motif_1_	ATAATASETSGPVLRGHHRPGRRGGSGAGASAGAFASSGAGDGEAYGPYGSEDNGNDRLYDSEGAYDSGSSGPGSRGSATAASTSAVTNEGRVIIIDNER	100	21	2100	0.589722
LconFibH_motif_2_	AAVSGSAGHRGPEGYGSGLGSEAYGPLSGNDGYGVYGPGNYESGEGASGSAAAA	54	20	1080	0.303286
LconFibH_motif_3_	SSASSS	6	21	126	0.0353833
LconFibH_motif_4_	IRTSVRVKPDDIVRYATYEEVVKIRKVP	28	4	112	0.0314518
IaveFibH_motif_1_	AAAAAAAAAAASPSGTGPYEGAGGPYKPYGGYVPDLYYGQGDRFGPGR	48	28	1344	0.516327
IaveFibH_motif_2_	PEGGSTGATASSTTPDSYLDNDLVGYTPGN	30	15	450	0.172877
IaveFibH_motif_3_	AAAAAAAAATNGDVATASAA	20	15	300	0.115252
IaveFibH_motif_4_	KIRPGAKLIKSYKJNRPDIGKDTIYERDVJLKKLP	35	3	105	0.0403381
IaveFibH_motif_5_	GQGGKGGPAT	10	10	100	0.0384172
IaveFibH_motif_6_	PSGTGPYEGSGGPYKPY	17	3	51	0.0195928
TjapFibH_motif_1_	GSSAAAAAGAAAGSGRGAGASAGAAAASGAGGSGRYGPYGPGYDGSYDSDYVYGPGSYVRGSK	63	25	1575	0.533898
TjapFibH_motif_2_	SSAAASAAAASSSVSRPEVIIIDEGSSSAAASSAASAAGDSRPRGLDSGEVYTYDSGLEIVSGDGYYGPSR	71	16	1136	0.385085
TjapFibH_motif_3_	RRITARQLIIKEKKIKSAD	19	7	133	0.0450847
CflaFibH_motif_1_	NNGVVVIEERRSSSGAAASSASAAGAAGGWGGWGQQSSGSSSAASAAASSASGNNGPQVVIVRDDDSSSAAAASSASAAGAGANGGLG	88	25	2200	0.368447
CflaFibH_motif_2_	AGGAGGNGGRGGYGEGSSASSAAAAS	26	74	1924	0.322224
CflaFibH_motif_3_	ASAAGAGGRGGYGGYGQG	18	43	774	0.129627
CflaFibH_motif_4_	AAAAAAAA	8	40	320	0.0535924
CflaFibH_motif_5_	GYGGYGSGS	9	25	225	0.0376821
ZhepFibH_motif_1_	GSGSSAAAASSAAAGSSGEVIINNVG	26	96	2496	0.485414
ZhepFibH_motif_2_	GGYGLGYGLGGY	12	75	900	0.175029
ZhepFibH_motif_3_	YGAGSSAAASAA	12	61	732	0.142357
ZhepFibH_motif_4_	GAGSGAASSAA	11	18	198	0.0385064
YcagFibH_motif_1_	AAAAGSNGPVVVNNYGGYGSGSG	23	123	2829	0.490635
YcagFibH_motif_2_	NGNGLNGYGAGGYGSGSGAGSSASAGGAGGYGSNGGA	37	37	1369	0.237426
YcagFibH_motif_3_	GGYGSGSGAAAA	12	33	396	0.0686785
YcagFibH_motif_4_	SAAAAGGAGG	10	37	370	0.0641693
PxylFibH_motif_1_	SSSSSSSAGGAGGEITIINEFGPYGPGSSASS	32	73	2336	0.509043
PxylFibH_motif_2_	SSSSGANGAGYGLNGNGYGQGLGPYGSGLGPNGYGLNGYGQGLG	44	32	1408	0.306821
PxylFibH_motif_3_	AASAGASGSGYGPNGQYGSAG	21	20	420	0.0915232
PxylFibH_motif_4_	VNDLVPGGH	9	4	36	0.00784485
CdeaFibH_motif_1_	AAAAGLGANGLNGGRGGAGA	20	124	2480	0.336362
CdeaFibH_motif_2_	GKSGQGNVVNIEERBSSSGAAAASAAASAASSAS	34	64	2176	0.295131
CdeaFibH_motif_3_	SGGVGGNKGHDSGASSASAASAAAASSGSS	30	31	930	0.126136
CdeaFibH_motif_4_	AAAAAAGSGSGY	12	31	372	0.0504544
CdeaFibH_motif_5_	YGANGLYGGR	10	5	50	0.0067815
CdeaFibH_motif_6_	SRRTPFVIV	9	4	36	0.00488268
AgoeFibH_motif_1_	ASSAASGAGNNGJVGQNGLGGVGAG	25	246	6150	0.752478
AgoeFibH_motif_2_	SSASAASSTAALAAAQDIIINNEYLGGSAASSAS	34	16	544	0.0665606
AgoeFibH_motif_3_	LAGLGGVGSGAAS	13	22	286	0.0349933
AgoeFibH_motif_4_	SAGSSSA	7	37	259	0.0316897
AgoeFibH_motif_5_	SSASSASA	8	22	176	0.0215343
AalbFibH_motif_1_	ASSAAAAASSGJIGENGJGGVGSGSSSA	28	129	3612	0.693815
AalbFibH_motif_2_	GLVGLGGVGSGAS	13	55	715	0.137342
AalbFibH_motif_3_	SSAASGAGVNGL	12	25	300	0.0576258
AalbFibH_motif_4_	ASSSAAAAA	9	14	126	0.0242028
ZpyrFibH_motif_1_	GAGAAGGQGPYGPYGRGGLGGPGGLDGPGGYGGPGGAAAGSSASAAAGGQGGVIIIGE	58	24	1392	0.471225
ZpyrFibH_motif_2_	GAGGAGASSSSSSASDAGGL	20	29	580	0.196344
ZpyrFibH_motif_3_	GGYGAGGYGAGAGASA	16	29	464	0.157075
ZpyrFibH_motif_4_	QGGVFVIDE	9	17	153	0.0517942
NkoeFibH_motif_1_	AGDSGVSGPYGPYGNQGYGNGAGGSGAASGAAASAAAGQGAQVVVIEENNGSGAAASSSSAASASGGRGGNRGLGAGR	78	51	3978	0.528638
NkoeFibH_motif_2_	GGSSAASAASAAAAAGRQQGQVVVIERNGSAGASSSSGAAAGGAGGRGGAGSAS	54	50	2700	0.358804
NkoeFibH_motif_3_	AGAGAGAG	8	35	280	0.0372093
NkoeFibH_motif_4_	IEPLNYHSDGFRQPCJYVEDZFIEKIGGKRRPVTT	35	3	105	0.0139535
NkoeFibH_motif_5_	QGAQVVVIERN	11	5	55	0.00730897
SbemFibH_motif_1_	AGAGAGSGSLSGRGPLGPSGPYGPYGGIVGAPRGSAAGSSAAASSASQPGPIVIIEEGASAAAAAAAASSAASGPGGVVGRGAS	84	30	2520	0.471557
SbemFibH_motif_2_	AGAGAGAGAGSGPQLGVGPLGPLGPLGPGGPLGPGGPKGPGGPLGPQRPRSPVVIVEGGSSAAAGAASSAASGPGRIAASG	81	28	2268	0.424401
SbemFibH_motif_3_	GYYGEDGVVREFVJERDAFGNEIGYEDQPTVDK	33	3	99	0.0185254
SbemFibH_motif_4_	QRPRSPVVIVE	11	6	66	0.0123503
SforFibH_motif_1_	KQGAEIIIIEDGSSSSSASAASASASGQSGPERVGPGGRL	40	45	1800	0.468506
SforFibH_motif_2_	GPYGPGNLRGPGGAL	15	47	705	0.183498
SforFibH_motif_3_	AGAGAG	6	112	672	0.174909
SforFibH_motif_4_	TRGVGGPSGPGGPG	14	17	238	0.0619469
SforFibH_motif_5_	GPSGPSGPG	9	11	99	0.0257678
SforFibH_motif_6_	QSGPERVGPGGRL	13	5	65	0.0169183
CsupFibH_motif_1_	SSQNARQGSSSAQGSAQASAAGAANAAGANSAGYGQGGSYGPQGQYG	47	54	2538	0.578659
CsupFibH_motif_2_	AAEAAAAAGSVGYGQGGSYGPYGQQG	26	17	442	0.100775
CsupFibH_motif_3_	GAAAAAEAAAAASAQRASGAYAGSGSAAAAG	31	11	341	0.0777474
CsupFibH_motif_4_	PYGPQGQYG	9	3	27	0.00615595
EoblFibH_motif_1_	AGAGASAAAGPGGLVGPYGP	20	149	2980	0.483531
EoblFibH_motif_2_	RGARVGPGGAIVIEEAPAAAAASSAAAASSPAPVVIIEEAP	41	36	1476	0.239494
EoblFibH_motif_3_	RGLGVYGPRGP	11	67	737	0.119585
EoblFibH_motif_4_	YGPRGPGG	8	33	264	0.0428363
EoblFibH_motif_5_	TTFGACVVAKRYFVADAGTBRAPSLAK	27	3	81	0.0131429
ZfilFibH_motif_1_	AAGSAAAGGASGQGVYAPYGSNGFGGLG	28	59	1652	0.370487
ZfilFibH_motif_2_	GAGSSESSSSSSAAGNGGVIMIEEGGSGSASASASSAAQGQGGRGGYGLGGLGGT	55	29	1595	0.357704
ZfilFibH_motif_3_	GAAGSAAAGNGNGFGGYGTGGS	22	29	638	0.143081
ZfilFibH_motif_4_	AGGYGAGGSSA	11	27	297	0.0666069
AlimFibH_motif_1_	ESSATAGGGPDLGLNIYDHNLSGPENRHRPGPGRLPHEEVGSSVSSSATAFAEQSVDSLAPYPKYYIGDNYNKVTASAESEA	82	26	2132	0.605682
AlimFibH_motif_2_	KSTTEGSGWGGPLDSIKKPS	20	26	520	0.147727
AlimFibH_motif_3_	PLYPHGRGASEARA	14	28	392	0.111364
DfalFibH_motif_1_	SGPGAGPYGGNRNGPYGPYGPRAGPNAGNAVAVAAASSP	39	63	2457	0.62535
DfalFibH_motif_2_	SGPGVGPNGENDNESAVAVAAVSG	24	44	1056	0.268771
DfalFibH_motif_3_	ESGPGVGPYGRYGNGGNY	18	5	90	0.0229066
DfalFibH_motif_4_	PNDGFGKGPY	10	3	30	0.00763553
OquaFibH_motif_1_	AAAAAAAGEGAYGAYGPYGSGS	22	221	4862	0.575385
OquaFibH_motif_2_	AAASAASSAGPQGGYSGGGS	20	119	2380	0.281657
TacrFibH_motif_1_	AAAAASGEGAGGAGYGAGSAASAAAAAGSGGAGGGGY	37	139	5143	0.58623
TacrFibH_motif_2_	GYGGYGAGSAGSAASS	16	81	1296	0.147726
TacrFibH_motif_3_	AAAAAAGDGAYGGYGGYGAGAAG	23	36	828	0.0943805
TacrFibH_motif_4_	GSGSAASAAA	10	38	380	0.0433147
TacrFibH_motif_5_	AGEGAYGPYGPYG	13	8	104	0.0118546
HpseFibH_motif_1_	AAAAGAGQGPYGPYGQGS	18	128	2304	0.313469
HpseFibH_motif_2_	PASGSGPVVIIEEGGSSASAASAASSGQTGTGSGSSGGDNGYGSGNG	47	42	1974	0.268571
HpseFibH_motif_3_	SGAGAGAGSGAGAGAAGSGASGAGS	25	55	1375	0.187075
HpseFibH_motif_4_	PSGPNGPA	8	57	456	0.0620408
HpseFibH_motif_5_	AYRPGSAASAGQGSA	15	12	180	0.0244898
HpseFibH_motif_6_	PGRDFCIDQ	9	3	27	0.00367347
CqueFibH_motif_1_	GQYGPGSSSSASAAAG	16	168	2688	0.617931
CqueFibH_motif_2_	GQYGPGQY	8	69	552	0.126897
CqueFibH_motif_3_	TQGPYGQGSSSNSAASASAGQGAYGP	26	3	78	0.017931
CqueFibH_motif_4_	AQGPVV	6	3	18	0.00413793
SambFibH_motif_1_	AAAAAASSAGQQGPYGPYGPYGPYGPGSAASAAAAASSGSQGQYGANGAGS	51	86	4386	0.547361
SambFibH_motif_2_	AASAAAAASSAAQGPVVVVEENGSS	25	84	2100	0.262074
SambFibH_motif_3_	AAAAAASSGSQGQYGANGAGS	21	37	777	0.0969674
SambFibH_motif_4_	QGPVVVVEE	9	3	27	0.00336952
EaurFibH_motif_1_	PQGPGPQGP	9	183	1647	0.316914
EaurFibH_motif_2_	GPKGPQEYQPYGPN	14	91	1274	0.245141
EaurFibH_motif_3_	QGPRADAYATAAASASAGPDNQG	23	31	713	0.137195
EaurFibH_motif_4_	NGPQGAG	7	48	336	0.0646527
EaurFibH_motif_5_	GPKGPNG	7	14	98	0.018857
EaurFibH_motif_6_	EQGTVREYTIIT	12	4	48	0.0092361
EaurFibH_motif_7_	GPQVEG	6	3	18	0.00346354
EaurFibH_motif_8_	VRAPCY	6	3	18	0.00346354
PcinFibH_motif_1_	GSGSSASAAASSSSGPGGPYGPY	23	86	1978	0.503436
PcinFibH_motif_2_	GPQGPG	6	217	1302	0.331382
PcinFibH_motif_3_	VAPKNV	6	3	18	0.00458132
AcniFibH_motif_1_	AASAAAAAASGPSRPGPRVGPGS	23	181	4163	0.891053
AcniFibH_motif_2_	PQGPGS	6	39	234	0.0500856
AalsFibH_motif_1_	PQGPGPQGPGSSASAAASTSSGPNGPYG	28	88	2464	0.588488
AalsFibH_motif_2_	PGPQGPGSSASAAASASSGPQ	21	36	756	0.180559
AalsFibH_motif_3_	PYGPGPQGP	9	37	333	0.0795319
AalsFibH_motif_4_	YGPYGRQGPYGPYGLYGP	18	12	216	0.0515882
AherFibH_motif_1_	GPQGPG	6	383	2298	0.410137
AherFibH_motif_2_	GPGSSASAAATASASSGPNGPYGPYGP	27	72	1944	0.346957
AherFibH_motif_3_	GPGSSASAAASASA	14	27	378	0.0674639
AherFibH_motif_4_	GSQGPQ	6	36	216	0.0385508
AherFibH_motif_5_	PYGPYGPYGLYGPY	14	6	84	0.014992
CampFibH_motif_1_	AAAAAAQAGSQGSRGLQGPG	20	340	6800	0.806452
CampFibH_motif_2_	SSASGSATATVSSRPEEIIIIEERPEVTV	29	14	406	0.0481499
CampFibH_motif_3_	GPYGPQGPG	9	16	144	0.0170778
EnisFibH_motif_1_	SSANAAASAQSGQGPQGLQGPN	22	111	2442	0.552864
EnisFibH_motif_2_	GPGSSASAAGSAQGQGPV	18	43	774	0.175232
EnisFibH_motif_3_	GPQGQNGPW	9	73	657	0.148743
EnisFibH_motif_4_	EEIIIIEEQPEVS	13	7	91	0.0206022
TsemFibH_motif_1_	SAGAAASSGYAGPVGNGNETGNGSGAAAAASAAA	34	113	3842	0.666898
TsemFibH_motif_2_	AGAGSGAGYGSGAGYGSG	18	73	1314	0.228085
TsemFibH_motif_3_	QRGPYGPYGPGYN	13	4	52	0.00902621
TtriFibH_motif_1_	YGPNGQYGGNGRGAGSASAAAASAAASSSSGQGPAVVIEENNV	43	64	2752	0.503845
TtriFibH_motif_2_	AGAGSGAG	8	97	776	0.142073
TtriFibH_motif_3_	AAAATSAAAASSGNGPRPYGP	21	34	714	0.130721
TtriFibH_motif_4_	GSGAGAASGAA	11	32	352	0.0644453
TtriFibH_motif_5_	SQGPVVVIEENGV	13	10	130	0.0238008
TtriFibH_motif_6_	YGGYGQYGGNGR	12	3	36	0.00659099
BaduFibH_motif_1_	ASSGAGQNAGQAGSSSSSSAAAAGGNGNLGGLGAGGAANAAAGAAGAGGYGAGSGAGAGAGASAGQGSSAGSSGASAGANGAYGPYGPYGPYGQZSAE	98	35	3430	0.481674
BaduFibH_motif_2_	AAAAAAGPAQIVIGEENGSGSAAAAGA	27	94	2538	0.356411
BaduFibH_motif_3_	GGASSASSS	9	36	324	0.0454992
BaduFibH_motif_4_	GPNAPAPIGPLGPGYLPLGPGPALGPYGPYAPAPNGPQIPNI	42	7	294	0.0412863
BaduFibH_motif_5_	SSGPAPVVAPV	11	9	99	0.0139025
TpelFibH_motif_1_	GAGAGSGSGYGAGYGAGRGS	20	112	2240	0.343032
TpelFibH_motif_2_	AGSGAGSGAGSGSGS	15	75	1125	0.172282
TpelFibH_motif_3_	AGQSEVVVIERSNGAG	16	70	1120	0.171516
TpelFibH_motif_4_	AGSGAG	6	182	1092	0.167228
TpelFibH_motif_5_	AATSSSSNTQRGPYGRGYNAGQ	22	3	66	0.0101072
TpelFibH_motif_6_	AASSSLASSGT	11	3	33	0.0050536
CnemFibH_motif_1_	GAGGAGGSGAASAAAAAGGGG	21	119	2499	0.363385
CnemFibH_motif_2_	AAAAAAAGGAGQAPVIVIENNQGGSGAAAASAAGGGGG	38	65	2470	0.359168
CnemFibH_motif_3_	YGGPWGPGYGGPGS	14	44	616	0.0895739
CnemFibH_motif_4_	GAYGPYAQS	9	35	315	0.0458049
CnemFibH_motif_5_	QGGPGGPGGAGGPGAA	16	10	160	0.023266
YscaFibH_motif_1_	SSSSSSGNGGVNIINEWGPGGAGSSAS	27	89	2403	0.4272
YscaFibH_motif_2_	GGLGGLGGIGGYGGLGGAGSGAS	23	71	1633	0.290311
YscaFibH_motif_3_	ASSSSSGLGGVGGJGGY	17	25	425	0.0755556
YscaFibH_motif_4_	ASSSSSSGL	9	40	360	0.064
YscaFibH_motif_5_	AIAQEWVILVFPPKY	15	3	45	0.008
YscaFibH_motif_6_	PVTIINQ	7	3	21	0.00373333
YseqFibH_motif_1_	ASSSSSSGSGLGGLGGYGGYGG	22	132	2904	0.629662
YseqFibH_motif_2_	GIGVIGGLGGYGGGAGSAAS	20	25	500	0.108413
YseqFibH_motif_3_	GGSAGSSSAA	10	28	280	0.0607112
YseqFibH_motif_4_	GPVTILNQWGP	11	10	110	0.0238508
GmelFibH_motif_1_	SAASAAAAGSGASGLGGLGLGAWGPLGGIGPNGVSSASALGAGLGGVGAAG	51	63	3213	0.496216
GmelFibH_motif_2_	ASGLGGLGGAGASAAGSAGAGLGGVGAGGSSGS	33	44	1452	0.224247
GmelFibH_motif_3_	SAASAASGASGAGEVIVIDDRS	22	66	1452	0.224247
GmelFibH_motif_4_	FTNRTGIGRRZSVTAEPGVPAPSSLAREVVVEKNGPDGPPP	41	3	123	0.0189961
LferFibH_motif_1_	GAGAGAGAGSGAGAGAGAIAGAGSG	25	161	4025	0.477575
LferFibH_motif_2_	AAAAAAASAAATAGSYGSSTATGSGS	26	54	1404	0.166588
LferFibH_motif_3_	GSGAGAGSGS	10	91	910	0.107973
LferFibH_motif_4_	GSGAGA	6	118	708	0.0840057
LferFibH_motif_5_	GVSSSSA	7	28	196	0.0232558
LferFibH_motif_6_	GGFGASSAA	9	12	108	0.0128144
PmacFibH_motif_1_	AAAAAASQFGGRNGAGGQTVVINEGGSDSSGSSAAAASSAASSSGSGN	48	75	3600	0.647715
PmacFibH_motif_2_	SGIGSGLNGLNNYGAGYNGLGELGYGGGN	29	43	1247	0.224361
PmacFibH_motif_3_	GGYGGQGYGNSNAADS	16	10	160	0.0287873
PmacFibH_motif_4_	PRGIERVILCCVLQQVVPAGDRARLDPDA	29	3	87	0.0156531
TaeaFibH_motif_1_	SGAGAGGLALYGGQLNGJGGNGDGSGASS	29	108	3132	0.578073
TaeaFibH_motif_2_	AAASAAAASGSSSSGQEINILNGLLYESEAAAASAT	36	20	720	0.13289
TaeaFibH_motif_3_	AAAAAAAGSSSGAGESG	17	40	680	0.125508
TaeaFibH_motif_4_	AAAAAA	6	83	498	0.0919158
OnubFibH_motif_1_	GPNGPYGPNGPGSSAAAAAAA	21	163	3423	0.689704
OnubFibH_motif_2_	GPNGPY	6	141	846	0.170461
OnubFibH_motif_3_	GPGSSAGAAASS	12	12	144	0.0290147
OnubFibH_motif_4_	VVIEEGPN	8	8	64	0.0128954
TbatFibH_motif_1_	GQGPYGPGGLYGPNGAYGPEGAYGPGGSAS	30	78	2340	0.525488
TbatFibH_motif_2_	AAAAAAAAASAGESGQGPYGPGLYGPNGEYG	31	17	527	0.118347
TbatFibH_motif_3_	GSSGPEIIVLGGPNGSGSSSAASASSSSGQGPN	33	15	495	0.111161
TbatFibH_motif_4_	AAAAAAAAS	9	34	306	0.0687177
TbatFibH_motif_5_	GGPNGSGSSSAASASSSSSQGPN	23	9	207	0.0464855
TbatFibH_motif_6_	ASGQGPYGPG	10	9	90	0.0202111
AtraFibH_motif_1_	NGLNGLYGPNGSAAGAASASGAGLGVNGLGGSSSGSAASAASSSGNAPVVIVEZGG	56	35	1960	0.47138
AtraFibH_motif_2_	SAAAASGSASSGAGGYGYGPNGVWGPLSSASGSASAGAGG	40	29	1160	0.27898
AtraFibH_motif_3_	SSSAAASSSSASPVVIIEQGG	21	33	693	0.166667
AtraFibH_motif_4_	PYGPNSSS	8	14	112	0.026936
AtraFibH_motif_5_	QEFJRQ	6	3	18	0.004329
PintFibH_motif_1_	LNGLNGASAASASAAGANG	19	122	2318	0.528018
PintFibH_motif_2_	PVVIIEENSSSAAAAASSNAAGLN	24	44	1056	0.240547
PintFibH_motif_3_	PYGPNGLYGPNG	12	27	324	0.0738041
PintFibH_motif_4_	LNGLNGANG	9	8	72	0.0164009
PintFibH_motif_5_	YGPYGP	6	3	18	0.00410023
EkueFibH_motif_1_	YGPNGSSASSAGAAGIGGLNGLNGSNGSASAASSSASGSGPVIVIEENQSSAAAAASSSSSGQNG	65	52	3380	0.600249
EkueFibH_motif_2_	YGPNGSAASSAAASGAAGAGGLNGJYGSNGALLSGAAGVNGLN	43	39	1677	0.297816
EkueFibH_motif_3_	GAYGPYGPYGLNGLYGPNGV	20	5	100	0.0177588
EkueFibH_motif_4_	YGPNGSSASSAGAAGIGG	18	4	72	0.0127864
MmenFibH_motif_1_	AASAAASASGAGNQGNGYGSGLYGAGSGSGQNVVVINBGQSGAGSASSASASAASAGASGANGGLGNGYGQSSGAAA	77	35	2695	0.452637
MmenFibH_motif_2_	AAAAAADAAAAAEAAAAAAEFGNGLGAYGGRGGYGSGQGYGSNAAGYGNGGYGSGFGPYGNQYGSNDGSA	70	18	1260	0.211622
MmenFibH_motif_3_	AAAASGASASLAELENELAALAGLGJGSGLGNGGNSAAA	39	19	741	0.124454
MmenFibH_motif_4_	AASAASGTGNGAYGQGFGPYGGQGSNAAGS	30	20	600	0.100773
MmenFibH_motif_5_	QSGENIVIINEGQ	13	11	143	0.0240175
SricFibH_motif_1_	AAAAAAAAAAAGGAGSGYGGGARHGYGSDYG	31	45	1395	0.484375
SricFibH_motif_2_	AAAAAAAAAAAGGAGGGYGGDGG	23	50	1150	0.399306
SricFibH_motif_3_	PTRIVGGGS	9	3	27	0.009375
AassFibH_motif_1_	SGGGYGWGDGGYGSGS	16	67	1072	0.38163
AassFibH_motif_2_	AAAAAAGSGAGG	12	51	612	0.217871
AassFibH_motif_3_	AAAARRAGHDRAAGS	15	18	270	0.0961196
AassFibH_motif_4_	FYEEDDVIKVD	11	3	33	0.011748
AyamFibH_motif_1_	GGSGGGYGWGDGGYGSDS	18	70	1260	0.474576
AyamFibH_motif_2_	AAAAAAASGA	10	46	460	0.173258
AyamFibH_motif_3_	AAAAAARRAGHDRAAGS	17	16	272	0.102448
AperFibH_motif_1_	YGWGDGGYGSDS	12	88	1056	0.400152
AperFibH_motif_2_	AAAAAGSGAGGAGGG	15	39	585	0.221675
MjurFibH_motif_1_	AAAASAAVNDASAYGNKYGFGNRNGPNGFYGPYGSQRPNFNLNILNRPETASSAAASSTANSNAGAGGPRGV	72	17	1224	0.336356
MjurFibH_motif_2_	SAANSNAGVGGPRGVSGTQGSATGES	26	43	1118	0.307227
MjurFibH_motif_3_	AAAAAGTDAITYENRYGPGGSFYGPYGSQQPNIDFVYEGSSES	43	10	430	0.118164
MjurFibH_motif_4_	RGPGYYEPGYYRNSVPLQVEITNE	24	6	144	0.0395713
MjurFibH_motif_5_	SGTQGSATGAS	11	12	132	0.0362737
MjurFibH_motif_6_	AAAAATAAATAADNTGAY	18	7	126	0.0346249
MjurFibH_motif_7_	ASAPAGSVIGDGQNG	15	5	75	0.0206101
BinoFibH_motif_1_	AYGPGSRGSYGSPGVVIVEETGSGSRSSSSAAASTANAGSANGANGYGIGSGLGGAAAGAASAATSDAGNAGYGPYGNQGPTVVIVNDDGPSGTSTTSST	100	25	2500	0.532708
BinoFibH_motif_2_	AAAAAGGAGASGSQGRGYGAGAGGAGAGALGQFGLYGLQGGRGAGS	46	26	1196	0.254848
BinoFibH_motif_3_	AAAAAAGSSG	10	23	230	0.0490092
BinoFibH_motif_4_	YGPYGNQEETVIINK	15	12	180	0.038355
AbisFibH_motif_1_	AGAASATAGAPSPASYGPYGNQGPNVJIFNEDDSSGSSSASSASAAAAGGAGGSGGYGRG	60	33	1980	0.585106
AbisFibH_motif_2_	GAGTGGAGAGGSGQRGVNGSQGERGAG	27	25	675	0.199468
AbisFibH_motif_3_	AAAAAGPSGVYGPGSLGSG	19	13	247	0.0729905
AbisFibH_motif_4_	BLLETYTILVSFARKGEASSTD	22	4	88	0.0260047
AbisFibH_motif_5_	SGLGGLG	7	12	84	0.0248227
AbisFibH_motif_6_	AGAASATLGAP	11	6	66	0.0195035
NioFibH_motif_1_	ASSSGPAGGFAYGPGYDVQQGGJTVINESGSGAASSASAS	40	47	1880	0.44858
NioFibH_motif_2_	AGAGAGSAGAYGPYGRQGQNVVIINKESPSSSSSAAASAAASGSQGQNNGNQGYEAGYGRGPSGSASSASASSA	74	11	814	0.194226
NioFibH_motif_3_	SAAGASSTGPAGGNAGQGYG	20	20	400	0.0954426
NioFibH_motif_4_	AYGPYGRQGQNVVIINKESPASGSSSSASAA	31	11	341	0.0813648
NioFibH_motif_5_	SGAGVGAGSG	10	14	140	0.0334049
NioFibH_motif_6_	QNNGNQGYEAGYGRGPSGSATS	22	4	88	0.0209974
VcarFibH_motif_1_	GSGSGASAASAAASGSNGGNAGQGYGNGAGAGAAASAGAGSAGAYGAGNGLYGPGYGAGQGVTIINE	67	47	3149	0.727924
VcarFibH_motif_2_	PQGQNYGPLGYGPGYGAGQGGVTVINE	27	22	594	0.137309
VcarFibH_motif_3_	NGSGSGPSASAASAAASGLNGGNAGQGYGNG	31	10	310	0.0716597
VcarFibH_motif_4_	NGSGSGGSASAASASASG	18	8	144	0.0332871
NurtFibH_motif_1_	GAGAGAGAGAYGPYGRQGQNVVVINKESPSSGSSTSASAAASATASGSQGQNNGNQGYGAGYGRGPSGSASSASASSAAS	80	33	2640	0.542652
NurtFibH_motif_2_	ASNGGNGLGYIPAYGAGQGLLTIVNENGSAAASSASASSAGGASGSGPAGGNAGQGY	57	33	1881	0.386639
NurtFibH_motif_3_	SSSSASSATGASSAGP	16	13	208	0.0427544
NurtFibH_motif_4_	RVPTFVKLFRAQGYVSADTVGDD	23	3	69	0.0141829
CcroFibH_motif_1_	AYGENGJIGNNGQSGSGSSAAAAASA	26	133	3458	0.634263
CcroFibH_motif_2_	GSQGNGLGGLYGSG	14	53	742	0.136097
CcroFibH_motif_3_	SNGAGYGLGSSGLGS	15	21	315	0.057777
CcroFibH_motif_4_	GASAPGYGQFLPY	13	24	312	0.0572267
CcroFibH_motif_5_	TYGSNGLNGLNGQQ	14	3	42	0.0077036
AcarFibH_motif_1_	AAAAAAGGQGGINSGLLGSGFNN	23	124	2852	0.428421
AcarFibH_motif_2_	LNEFGNNGGSSSSSAAS	17	84	1428	0.214511
AcarFibH_motif_3_	RFSPYGNQAGPVVVVNNNESGPGSASSS	28	41	1148	0.17245
AcarFibH_motif_4_	LENSLVFGSRAAEAQAQAAADRAT	24	22	528	0.079315
AcarFibH_motif_5_	AAAAAAAASSGFGSSG	16	19	304	0.0456662
AcarFibH_motif_6_	HRVSQPVRLARAQQYVVYGSKGRAPQNA	28	3	84	0.0126183
PnapFibH_motif_1_	DTIVINNSGASGSSSSAAASSSAASSGNSLAEQEALLEATEAAEAAAIAAASGRYAPYGNQVVI	64	26	1664	0.306333
PnapFibH_motif_2_	NNESGSGSSSAASAASASAASAGQGSGAGLNGASLYGSNGLYGLNGLNGLR	51	25	1275	0.23472
PnapFibH_motif_3_	AAAAAAGSAGSGNYANGLNGLYGGLG	26	48	1248	0.22975
PnapFibH_motif_4_	GGQGAGS	7	46	322	0.0592784
PnapFibH_motif_5_	SLAEQEALLEATEAAEAAAIAAASGRYAPYGKQVVI	36	6	216	0.0397644
PnapFibH_motif_6_	NNESGSGSSSSAAASSSAASSGN	23	6	138	0.025405
PnapFibH_motif_7_	GRVRTHVKLNRGQQIISYGRKGLACKDA	28	3	84	0.0154639
PrapFibH_motif_1_	YGGYGNQGGDTVVINNESASGSSSSASASSAAASAA	36	52	1872	0.382666
PrapFibH_motif_2_	SGLGGLGSSGAGLYGLNGLSGLNGLNGLRGGQGSGSS	37	38	1406	0.287408
PrapFibH_motif_3_	AAAAAAAAAGSAGRANYALGG	21	28	588	0.120196
PrapFibH_motif_4_	NSLAEQEALLEATEAAEAAA	20	26	520	0.106296
PrapFibH_motif_5_	IAAASGR	7	14	98	0.0200327
PrapFibH_motif_6_	GQSGLG	6	13	78	0.0159444
PrapFibH_motif_7_	ETETKKVIASGELDYD	16	4	64	0.0130826
PbraFibH_motif_1_	SSASAAAGSGSGLSGLGSSGAGLYGLNGLNGLNGQGSN	38	65	2470	0.526428
PbraFibH_motif_2_	SSAASSGNSLAEQEALLEATEAAEAAAIAAASARYAPYGNQAGRTVVINNESGSGS	56	17	952	0.202899
PbraFibH_motif_3_	GGAATGAAASAAALAAAAAALDAVENLAJLGASGRYGPYGNGAVINNBSGGNE	53	9	477	0.101662
PbraFibH_motif_4_	VINNSGASGSSS	12	17	204	0.0434783
PbraFibH_motif_5_	SSAASSAASS	10	14	140	0.029838
PmalFibH_motif_1_	SGSSGPSGPYGYGSSGNGASAAA	23	107	2461	0.398607
PmalFibH_motif_2_	PSDSRPQVIVNNNGPSGPLGYGPASEATA	29	28	812	0.131519
PmalFibH_motif_3_	PPGPTPPQGPAPPPP	15	43	645	0.10447
PmalFibH_motif_4_	NNSNSQQGSGSSSSAA	16	33	528	0.0855199
PmalFibH_motif_5_	AASAASGSGPSGPSVPSGPGGYGPSSGP	28	18	504	0.0816327
PmalFibH_motif_6_	AASAASGSGS	10	27	270	0.0437318
PmalFibH_motif_7_	SSYRPASAAAAAATS	15	7	105	0.0170068
PmalFibH_motif_8_	EIVINNNN	8	7	56	0.00907029
EtagFibH_motif_1_	AAASGPSGQGPSSGPYGAGPGGLNPLSPYGPQGPVVINNQ	40	51	2040	0.382596
EtagFibH_motif_2_	ANGPGSYGPGGAVIINNZ	18	49	882	0.165416
EtagFibH_motif_3_	AAAAAASGSSGSGSGYGPNGSQGQGSGSG	29	29	841	0.157727
EtagFibH_motif_4_	SGPGSSGAAS	10	77	770	0.144411
EtagFibH_motif_5_	AAAAAAAAASG	11	38	418	0.0783946
CpalFibH2_motif_1_	ASLAGPYSPYGPNGLGSYGPQGPQESGSAS	30	82	2460	0.549966
CpalFibH2_motif_2_	AAAAAASSAGNKGQYGPNGPGSS	23	41	943	0.21082
CpalFibH2_motif_3_	AAAAAAA	7	49	343	0.0766823
CpalFibH2_motif_4_	QRPQGPGSYGPAGQAPS	17	14	238	0.0532081
CpalFibH2_motif_5_	SGSQGQYGLLSEGPLGPGSS	20	3	60	0.0134138
CpalFibH1_motif_1_	GPAGPQGPGPQ	11	247	2717	0.498898
CpalFibH1_motif_2_	GPAGPQGSASASANANASS	19	70	1330	0.244216
CpalFibH1_motif_3_	GPYGPQ	6	139	834	0.15314
TsylFibH1_motif_1_	ASAASSATGNGPYGLQGVQGLQGPLGPAGLPGSSG	35	87	3045	0.659091
TsylFibH1_motif_2_	AAAASSASSFEGYGPNGLGSSGAAA	25	45	1125	0.243506
TsylFibH1_motif_3_	NVPVYYKYTLAQAYKVAKKQYIEEYGKK	28	5	140	0.030303
HcomFibH2_motif_1_	QGPQGPIGPQ	10	315	3150	0.368896
HcomFibH2_motif_2_	QGPQGP	6	289	1734	0.203068
HcomFibH2_motif_3_	AAASANASVGPYVPY	15	113	1695	0.198501
HcomFibH2_motif_4_	GPQQGL	6	106	636	0.0744818
HcomFibH2_motif_5_	SAATTSTAAADQEAQ	15	8	120	0.0140532
HcomFibH2_motif_6_	QGLQRP	6	3	18	0.00210798
HcomFibH1_motif_1_	GPQGPGASAAAAASAAAGQQGPA	23	123	2829	0.660364
HcomFibH1_motif_2_	QGAQGPQGAAGPQGLA	16	39	624	0.145658
HcomFibH1_motif_3_	GPQGPG	6	60	360	0.0840336
HcomFibH1_motif_4_	QGAQGPQGAA	10	16	160	0.0373483
HcomFibH1_motif_5_	QRLIIPNILPQVAQQ	15	4	60	0.0140056
TsylFibH3_motif_1_	QGPQGPYGPQ	10	357	3570	0.523691
TsylFibH3_motif_2_	AAASASAAAAAGQ	13	110	1430	0.20977
TsylFibH3_motif_3_	QGPQGP	6	177	1062	0.155787
TsylFibH3_motif_4_	TEYTAGGSASSSQAT	15	5	75	0.0110019
TactFibH3_motif_1_	QGPQGPYGPQ	10	391	3910	0.480462
TactFibH3_motif_2_	QGPQGP	6	435	2610	0.320718
TactFibH3_motif_3_	AVASAAANAV	10	101	1010	0.124109
TsylFibH2_motif_1_	AAAAAASSAGGNGPYGJPGAPGPQGPAGQPGSG	33	195	6435	0.932474
TsylFibH2_motif_2_	STASAVVIIGGKAQIHEAKQIVDKYIKNLQQPSGEIGPN	39	4	156	0.0226054
TactFibH2_motif_1_	AAAASAASSSAGGNGPYGPQGAPGAPGLPGLAGQQGS	37	226	8362	0.95522
TactFibH2_motif_2_	TRAYGRNVLRSAVQYVDTKGIIDEGKKGJJCY	32	3	96	0.0109664
TactFibH1_motif_1_	AAAAASASSGGGYGPYGLQGPAGPQGPQGLAGQPGSGG	38	154	5852	0.873042
TactFibH1_motif_2_	AAAASASSGGGNGPYGLQGPAGPQGPAGQPGS	32	20	640	0.0954796
